# Supplementary material for: Factors associated with dyslipidemia among healthcare workers in a COVID-19-designated hospital in Hangzhou, Zhejiang, China: A retrospective cohort study from 2019 to 2022
Source: PLoS One. 2025 Jun 30;20(6):e0323934. doi: 10.1371/journal.pone.0323934 (PMC12208422; doi:10.1371/journal.pone.0323934)
Supplement: S1 File — (ZIP) [file pone.0323934.s002.zip]

Archive with 3 entries (2 files):
- Data+code-20250619/
- Data+code-20250619/data.csv
- Data+code-20250619/R script.R
