# Supplementary material for: Factors associated with dyslipidemia among healthcare workers in a COVID-19-designated hospital in Hangzhou, Zhejiang, China: A retrospective cohort study from 2019 to 2022
Source: PLoS One. 2025 Jun 30;20(6):e0323934. doi: 10.1371/journal.pone.0323934 (PMC12208422; doi:10.1371/journal.pone.0323934)
Supplement: S1 File — (ZIP) [file pone.0323934.s002.zip › Data+code-20250619/data.csv]

frontline_days	status	workingtime	tg	cho	ck	alt	tbil	ast	hdl	ldl	crea	bun	uric	tp	glu	alp	ggt	ldh	wbc	rbc	hb	plt
12	0	11	0.65	3.51	90	14	19.7	17	1.4	2.1	71	5.7	316	75.3	5.34	74	20	144	8.56	4.86	145	195
0.5	0	19	0.75	3.26	76	24	7	23	1.09	2.21	74	4	364	74	5.19	116	23	191	5.81	4.71	146	262
114	0	26	1.24	4.2	101	47	17	30	1.2	2.7	73	3.5	402	67.5	5.44	102	49	182	6.61	4.25	127	321
21	1	23	2.19	4.54	78	65	29.6	25	1.29	2.74	63	3.7	355	71	5	115	108	182	4.97	5.25	167	205
0	0	10	1.2	5.11	176	80	15.6	32	1.32	3.71	63	3	499	75.3	4.79	100	103	210	7.41	5.27	158	281
49.5	0	19	1.81	4.63	102	24	9.3	21	1.18	3.09	34	3	331	71.1	4.83	85	18	206	7.11	4.53	127	264
22	1	8	1.58	4.59	102	51	10.6	29	1.09	3.08	54	4.8	349	74.7	5.85	229	44	165	7.31	5.67	155	335
0	0	9	0.68	4.03	70	14	14	13	1.24	2.76	60	3.8	243	68.8	4.93	57	17	164	4.12	4.77	137	181
0	0	22	0.87	4.25	87	15	10.8	18	1.6	1.98	68	4.1	247	77.1	5.46	53	12	159	6.03	4.54	138	252
0	0	31	0.69	3.88	56	23	8.4	19	1.34	1.94	73	5.7	328	73.5	6.08	68	22	86	5.32	4.58	138	264
6.5	0	12	0.94	4.8	84	16	15.2	17	1.05	2.92	78	3.8	281	79.4	4.77	107	21	149	5.32	5.52	164	272
0	0	16	0.66	3.73	86	20	19.1	26	1.21	2.12	74	4.2	278	69	5.25	107	17	198	4.62	5.36	158	196
9	0	16	1.09	4.43	68	34	14.7	25	1.68	1.89	76	4.4	370	79	5.68	71	70	131	9.32	5.15	165	226
0	0	29	0.45	4.53	103	18	13.5	16	1.55	3.09	82	5.6	366	66	4.79	72	37	144	5.22	5.08	143	261
0	0	14	0.91	4.8	138	9	20.8	14	1.8	2.68	93	4.9	374	65.1	4.4	79	20	151	4.68	4.88	142	155
0	0	6	0.66	4.32	44	7	7	14	1.2	2.93	45	3.9	280	67.4	4.98	48	10	93	6.9	4.3	122	185
0	1	10	0.42	3.63	75	9	13.6	17	1.52	2.19	48	3.2	231	79.9	5.19	66	16	179	6.06	4.71	143	314
47	0	1	0.72	3.84	75	8	8.9	19	1.6	1.67	47	4.4	220	89	4.56	72	14	152	6.12	4.59	130	113
67	0	1	1.1	5.03	62	26	7.4	28	1.71	2.39	57	4.9	344	76.9	4.55	56	13	215	9.32	5.02	147	279
52	0	6	1.01	3.25	55	17	15.8	22	1.2	1.57	51	2.7	284	75.8	4.85	70	14	145	4.8	4.55	137	241
107.5	0	7	0.55	3.66	111	10	16.6	18	1.37	1.7	50	4.3	250	81.7	4.78	96	11	189	4.29	4.6	108	280
49.5	0	7	0.99	4.76	236	12	6.9	24	1.13	2.6	39	4.6	322	81.2	4.95	44	13	144	5.04	5.69	131	297
0	0	12	1.57	5.72	87	18	14.3	21	1.12	3.21	53	2.9	357	77.6	5.47	75	19	184	4.26	4.05	123	251
49	0	16	0.7	4.38	107	12	19.5	19	1.42	2.25	85	4.9	374	70.8	4.93	96	16	117	6.02	4.83	139	297
9	0	9	1.71	4.78	100	22	15.9	23	1.36	2.47	83	9	291	70.3	4.81	70	10	114	4.91	5.01	167	202
15	1	9	1.26	6.02	119	39	13.4	35	1.39	3.38	98	6.8	424	74.3	4.8	90	117	162	7.28	5.85	170	212
96	0	16	0.77	4.23	62	11	8.5	17	1.31	2.19	52	3.2	251	76.3	4.83	51	17	145	7.64	5.04	146	313
66	0	7	0.83	3.91	41	9	10.2	16	1.34	1.85	71	5	327	72.8	5.15	37	11	122	5.19	4.37	126	267
20	0	11	0.75	4.29	58	5	16	18	1.48	2.06	57	2.4	300	71.3	4.54	44	13	172	7.15	4.3	129	286
23	0	14	0.93	5.26	98	23	19.5	25	1.78	2.57	62	3.6	240	69.1	5.11	54	13	127	6.35	4.76	138	182
37	0	15	1.33	4.97	85	36	12.2	24	1.39	2.7	81	4.5	420	81	5.21	73	33	191	5.18	6.07	175	301
28	0	10	0.78	4.72	93	21	15.1	21	1.37	2.47	78	4.9	385	79.5	4.54	63	20	152	6.24	5.48	165	301
30	0	16	0.58	3.88	109	16	14	21	1.6	1.78	83	4.6	279	77.3	5.54	53	12	133	4.04	5.51	166	179
0	0	18	1.42	5.28	83	19	10.6	18	1.26	2.81	92	5.7	414	78.8	5.16	102	24	132	5.83	5.05	143	290
35	0	26	1.05	3.89	193	22	26.9	30	1.23	1.87	85	7.9	349	71.5	4.77	68	19	166	6.21	5.05	143	227
0	0	30	0.7	4.34	39	40	17.2	36	1.34	2.31	78	3.6	337	72.6	4.62	145	79	161	4.27	5.29	163	159
24.5	0	23	1.07	4.83	75	18	16.6	18	1.18	2.64	85	3.6	330	77.5	4.42	76	39	171	6.91	5.36	165	198
126	0	19	1.1	4.35	50	20	5.8	30	1.2	2.31	60	4.4	449	82.9	4.41	98	23	163	5.96	4.73	132	192
0	0	11	0.77	4.72	32	12	7.5	14	1.2	2.61	56	5.3	412	71.5	5.49	60	10	130	6.75	5.14	139	239
87	0	4	0.79	3.92	83	9	7.8	16	1.45	1.79	57	3.3	248	72	4.92	56	15	133	5.73	4.6	129	248
120	0	10	0.29	4.86	33	8	9	16	1.73	2.33	59	5.3	224	72.6	5.87	55	10	130	3.73	4.35	125	152
104	0	6	0.53	4.9	54	10	10.9	14	1.52	2.63	57	5	214	77	5.13	52	10	115	4.85	4.49	142	196
101	0	9	0.71	4.53	44	6	12.3	16	1.55	2.2	56	2.9	249	71.3	4.87	82	11	150	6.14	4.4	127	245
18.5	1	8	0.9	5.66	79	29	8.9	33	1.33	3.23	51	2.5	238	78.4	4.38	62	13	174	5.39	4.24	135	195
0	1	13	1.75	4.3	79	12	21.6	17	1.21	2.15	59	4.4	296	73.7	4.88	51	17	161	5.62	4.22	135	218
13	0	18	2.09	3.64	93	79	10.9	34	1.06	1.8	68	5	372	69.5	5.13	92	115	175	7.36	5.26	157	220
28	0	25	1.75	5.05	76	43	16.6	29	1.23	2.59	78	4.3	368	72.1	5.23	91	38	137	6.36	5.74	160	155
107	0	19	1.93	5.29	144	38	15.2	29	1.12	2.84	93	4.9	402	71.2	4.95	118	42	130	4.68	5.56	164	217
0	0	23	1.22	3.52	147	21	17	24	1.16	1.61	98	4.9	228	74.4	5.78	89	21	171	4.83	4.7	139	206
0	0	12	0.98	5.81	65	18	17.1	21	1.7	3.05	58	5.1	404	78	4.68	37	15	171	5.33	4.22	132	267
105	0	15	0.9	5.22	58	18	11.2	18	1.52	2.67	50	4.1	322	75.2	5.03	76	23	180	4.9	4.59	146	306
55	0	27	0.86	5.34	78	27	17.4	25	1.33	2.95	75	3.8	334	78.1	5.47	100	38	186	10.43	5.53	160	185
40	1	22	0.91	6.16	68	21	15.5	18	1.43	3.49	72	3.9	285	71.5	5.53	51	26	132	5.45	5.37	156	184
27	0	19	1.41	4.89	177	38	14.1	29	1.44	2.48	93	6.4	487	75.3	5.18	47	43	201	4.21	5.27	159	143
0.5	0	23	1.45	4.93	209	27	20.9	23	1.26	2.5	83	5.9	379	73.9	5.45	80	30	197	7.09	5.1	151	238
0	0	23	0.67	4.14	87	32	19.8	32	1.4	2.1	87	4.6	418	73.1	5.01	104	21	165	4.72	5.67	165	142
24.5	1	3	0.81	4.33	83	28	9.6	28	1.24	2.42	54	3	216	76.5	4.58	62	22	165	6.13	5.04	141	267
22	0	2	0.57	4.19	106	9	8.1	18	1.57	1.9	55	4	244	67.2	5.17	78	6	157	5.09	4.86	101	262
0	0	10	0.59	5.31	51	9	10.1	16	1.96	2.59	52	3.4	266	70.6	4.95	65	13	176	8.51	4.53	138	318
0	1	5	0.87	4.2	209	11	13.4	19	1.43	2.06	56	2.5	240	73.8	4.88	57	11	151	5.69	4.25	124	252
44.5	0	2	1.41	4.7	28	13	9.1	18	1.55	2.25	55	5.7	248	75.5	4.59	61	13	142	6.86	4.8	134	306
0	0	8	0.49	3.68	86	12	21.5	14	1.12	1.93	64	3.9	314	69.7	5	71	13	116	4.92	4.42	136	224
56	1	25	1.61	5.16	76	34	13.7	21	1.52	2.49	79	5.8	432	72.5	9.24	62	30	143	5.26	5.21	142	311
0	1	26	0.9	5.95	115	22	10.5	22	1.43	3.39	81	4.3	360	68.8	5.14	74	42	187	7.47	5.3	152	243
20	0	23	1.91	5.39	175	28	10.8	24	1.07	2.88	82	5.5	424	75.7	4.79	114	39	180	6.33	5.25	155	163
0	0	23	0.82	3.74	51	22	13.6	20	1.07	1.95	85	5.2	319	69.1	4.68	76	18	193	7.06	5.37	160	249
33	0	10	0.54	5.03	76	17	6.7	17	1.64	2.42	65	5	238	69.2	5.04	55	20	174	5.23	4.14	117	134
100.5	0	6	0.47	3.9	101	13	9.5	39	1.21	2.02	69	3.4	359	79.8	4.53	48	15	158	5.3	4.43	121	232
0	0	3	0.7	3.02	576	11	20.3	26	1.36	1.2	80	5.2	311	75.5	4.47	81	13	141	6.38	5.12	108	496
46.5	0	30	1.91	5.37	46	22	13	18	1.28	2.78	54	4.5	319	68.2	5.29	64	46	162	9.89	3.98	126	394
53	0	22	1.4	5.61	80	9	10.4	18	1.58	2.83	69	4	151	76.5	4.1	57	12	185	5.65	4.88	109	279
50	0	23	2.02	3.8	82	11	14.5	17	1.31	1.67	73	5.8	309	71.8	5.08	81	28	135	4.59	4.92	148	179
13	0	19	1.2	5.3	49	14	11.9	15	1.26	2.93	57	4	266	76.7	5.34	76	13	138	6.65	4.72	143	331
0	0	31	1.71	5.86	88	19	16.4	25	1.14	3.29	59	5	273	69.8	5.1	46	18	144	5.17	4.89	133	361
7	1	20	1.53	5.53	66	16	16.5	22	2.12	2.57	40	4.1	330	71.8	5.27	53	62	148	7.01	3.9	123	321
29	0	7	1.34	5.11	157	66	9.4	47	1.22	2.71	73	4.3	438	84	5.58	62	24	205	7.41	5.65	168	207
56	0	12	0.79	4.38	26	41	9.1	25	1.12	2.49	67	5.1	416	73.8	5.31	88	23	152	6.5	4.83	156	214
0	0	3	0.82	3.76	120	32	11.8	27	1.02	1.86	85	5.2	365	75.8	5.37	92	25	182	5.45	5.2	150	243
0	0	15	1.62	5.37	135	44	5.6	34	1.07	2.97	80	5	373	75.4	4.91	97	56	158	4.92	5.25	168	263
0	0	23	1.88	4.76	75	15	11.3	18	1.02	2.4	73	5.9	165	70.1	5.11	64	15	140	6.26	4.89	152	289
8	1	25	0.81	5.85	48	27	9.1	27	1.7	3.09	58	5.2	239	76	5.65	70	44	138	4.55	4.34	133	232
0	0	7	0.81	2.77	137	26	9.5	24	1.14	1.01	77	4.8	359	76	5.1	125	25	188	6.99	5.54	166	184
0	0	5	1.02	4.31	108	41	12.9	27	1.11	2.18	100	7.4	287	77.8	5.23	74	41	157	6.25	5.28	148	202
24	0	8	0.72	6	57	21	13.2	21	1.72	3.09	64	5	340	71.1	4.59	72	21	134	4.58	5.42	157	146
53	0	9	1.52	3.91	132	19	13.3	20	1.03	2	89	4.6	402	72.9	5.01	70	25	173	6.78	5.91	172	221
23	1	15	1.1	4.63	123	21	16.8	24	1.12	2.63	87	4.9	423	73.2	5.49	84	15	177	4.26	4.94	152	172
0	0	14	1.37	5.97	142	24	12.8	34	1.24	3.45	86	4.9	573	75.7	5.57	135	80	152	11.2	5.03	148	232
36	0	23	1.55	5.68	27	11	12.6	15	1.64	2.92	51	4.1	345	77.4	5.21	56	23	151	8.03	5.01	146	294
3	1	6	1.75	4.64	87	9	14.1	17	1.31	2.27	57	4.5	258	78.2	5.79	81	14	159	6.4	5.15	124	320
0	0	8	1.05	4.72	81	29	18.2	22	1.31	2.61	77	5.6	319	74.4	4.78	65	18	129	4.62	5.29	164	188
134	0	10	0.74	3.83	58	15	25.3	23	1.23	1.96	81	3.6	390	73.9	4.67	82	21	138	5.84	5.06	148	238
49.5	0	5	0.71	3.43	84	12	34.6	23	1.26	1.69	70	5.7	263	78	4.93	72	16	137	4.58	5.54	163	224
0	0	10	0.74	4.3	44	10	20.8	18	2.07	1.6	55	5.8	188	75.2	4.3	69	12	146	7.24	4.42	137	127
82	0	3	0.91	4.1	106	10	14.2	23	1.18	2.23	58	3.3	292	72.7	5.13	52	11	139	7.55	4.18	129	294
51	0	6	0.61	4.14	39	13	16.1	18	1.39	2.02	55	5.7	266	69.5	4.21	49	51	177	6.51	4.39	133	252
0	0	8	0.74	4.8	51	11	7.1	14	1.65	2.35	56	6	315	73.2	4.36	111	11	148	9.41	4.26	126	235
0.5	0	11	0.93	4.88	58	19	15.8	17	1.32	2.54	63	5.1	219	74.2	4.94	76	18	132	7.34	4.41	131	266
28	0	7	0.83	5.25	133	35	11.5	30	1.17	2.98	81	5.1	495	77.5	5.19	109	21	195	7.51	5.99	166	201
86	0	8	0.69	4.47	147	16	7.1	22	1.23	2.39	73	5.7	341	70.5	4.55	70	18	177	6.1	5.12	161	198
52	0	12	0.97	4	93	12	13.7	15	1.11	2.04	63	4.5	289	78.6	5.04	77	18	129	10.71	5.28	162	257
29	0	12	1.02	5.06	103	15	18.6	15	1.47	2.51	89	4.1	315	68.9	5.11	59	19	114	4.86	5.14	145	227
4.5	1	17	1.42	4.61	98	18	13.4	19	1.11	2.52	76	6.3	359	75.5	4.79	60	26	159	5.23	4.46	131	292
0	0	14	0.91	4.46	40	19	9.7	17	1.83	1.83	54	3.1	306	76.7	6.17	92	21	170	5.15	4.84	146	228
115	0	8	2.13	6.05	30	9	8.9	16	1.99	2.64	50	3.3	196	65.4	4.35	43	9	132	9.46	4.03	116	268
74.5	0	19	0.82	4.39	75	9	11	19	1.41	2.11	65	4.4	255	74.3	5.4	74	29	165	5.2	4.54	98	290
44.5	0	4	0.6	4.47	52	6	16.6	14	1.86	1.82	70	4.5	289	71.7	4.46	56	14	152	7.58	4.39	132	250
0	0	2	0.66	2.95	87	6	12.4	16	1.48	1.11	60	7.1	270	78.9	4.51	70	10	186	5.16	4.08	122	260
101.5	0	8	0.6	4.95	81	21	33.4	20	1.82	2.56	62	5.7	210	74.3	4.75	46	16	111	4.7	4.27	131	170
21	0	25	1.1	6.06	63	14	8.8	25	2.18	3.08	58	2.6	293	76.9	4.32	80	20	195	4.71	4.38	107	439
54	0	18	0.63	3.48	64	13	10.6	25	1.38	1.52	53	3.4	183	73.3	4.64	40	20	168	5.91	4.51	131	217
134	0	7	0.79	4.73	72	12	10.7	17	1.25	2.51	54	3.6	268	70	4.6	25	11	141	3.43	4.31	124	238
90.5	0	13	1.47	5.56	45	19	8.8	21	2.38	2.13	42	3.1	235	63.1	4.49	60	16	157	10.36	3.73	118	187
33.5	0	12	0.58	3.61	93	10	10.5	21	1.51	1.62	53	3.9	244	82.1	5.01	49	18	148	4.9	4.2	125	298
88.5	0	7	1.04	4.81	212	16	12	25	1.28	2.47	54	5.5	265	69.8	4.9	66	19	212	5.43	4.3	126	177
92	0	8	0.64	4.58	43	25	14.5	17	1.27	2.49	47	3.7	270	70.5	5.24	55	18	163	5.75	4.15	129	202
28	0	11	0.55	4.08	54	19	7.2	16	1.34	2.04	52	4.5	248	74	4.41	48	21	156	3.84	4.52	131	196
109.5	0	8	0.73	4.1	47	12	18.7	16	1.63	1.67	57	3.9	165	67.7	5.25	82	13	115	6.16	4.71	133	180
90	0	7	0.63	4.05	62	12	21.3	16	1.55	1.81	55	3.7	290	78.5	5.29	51	14	145	6.17	4.87	147	291
114	0	2	0.91	4.85	71	13	8	21	1.79	2.25	60	3.9	269	83.4	4.72	75	13	155	6.66	4.45	132	301
54	0	13	0.79	3.62	34	9	9.3	16	1.42	1.52	58	3.3	244	69.6	4.93	68	14	149	6.09	5.14	145	202
139	0	12	0.67	4.73	33	14	14.1	15	1.76	2.27	45	4.5	237	84.3	5.01	101	22	158	16.01	4.83	146	265
30	0	6	0.68	5.25	61	15	11.9	16	1.69	2.7	59	4.3	282	68.7	4.94	55	14	136	5.28	5.13	154	244
0	1	6	1.33	4.24	40	16	16.2	19	1.43	1.95	56	2.9	178	72	4.83	82	11	171	5.66	4.8	142	252
52.5	0	8	0.6	4.26	32	5	7.8	10	1.26	2.07	63	5.1	216	72	5.27	56	12	124	4.69	3.73	114	277
119.5	0	4	0.69	4.37	45	18	17.5	18	1.54	2.04	57	4.9	241	74.1	4.41	49	35	229	6.91	4.26	126	273
113	0	7	0.56	4.93	50	11	8.2	16	1.53	2.52	51	3.2	245	68.7	5.06	40	16	152	6.41	4.25	125	239
56	0	9	0.43	3.91	65	12	12	19	1.51	1.83	66	3	266	78.6	5.15	131	13	156	3.65	4.47	131	221
82	0	8	1.82	5.95	78	8	13.1	21	1.62	2.97	60	3.8	410	73.7	4.84	68	18	150	5.61	4.98	137	239
44	0	22	0.63	4.98	53	6	20.2	16	1.87	2.24	50	3.9	196	74	4.99	61	15	157	4.44	4.42	133	250
119	0	17	0.68	4.97	47	11	8.6	18	1.54	2.66	53	4.7	201	77.9	4.99	46	15	111	4.19	4.63	128	300
114	0	8	0.75	3.94	57	12	13.7	18	1.52	1.73	65	4.3	277	80	4.93	71	11	156	4.8	4.49	134	266
112.5	0	16	0.99	5.12	56	10	10.7	17	1.31	2.8	56	6	280	80.7	4.15	81	14	149	5.14	4.67	138	202
47	0	11	1	3.35	70	14	10.3	16	1.24	1.33	58	4.9	236	72.9	4.87	82	15	134	6.86	4.48	125	321
22	0	12	0.93	4.35	75	16	14.9	21	1.5	2.09	47	4.8	234	80.8	5.51	64	19	158	5.83	4.98	154	338
38	0	17	0.65	4.41	155	17	9	24	1.81	1.81	89	4.7	297	68.3	5.01	50	20	183	4.44	4.55	137	168
20	0	13	0.42	4.15	98	17	13.1	22	1.84	1.74	61	5.9	256	78.7	4.58	87	26	161	7.82	4.3	140	214
101	0	5	1.33	3.96	36	8	10	15	1.43	1.75	44	2.4	190	75.7	5.13	61	11	148	8.06	4.38	134	202
46.5	0	8	0.61	3.59	87	11	8.5	17	1.18	1.76	44	5	308	72.3	4.54	57	15	171	6.33	4.45	134	267
28	0	8	0.64	4.37	45	8	14.8	16	1.26	2.35	53	5.3	203	77.6	5.5	50	16	143	5.28	4.32	127	175
28.5	0	15	1.03	5.47	98	17	8.6	19	1.34	3.11	44	6.2	232	75.6	5.53	91	15	154	6.64	4.88	137	225
28	0	15	0.69	4.66	37	13	15.1	18	1.71	2.23	49	4.9	218	78.2	4.78	119	13	136	4.55	4.5	134	181
62.5	0	11	1.04	4.62	109	14	11.6	20	2.18	1.76	53	5.2	184	81.8	5.43	84	17	149	7.02	4.92	135	311
107	0	16	1.17	4.67	70	28	11.4	32	1.29	2.55	59	4	284	70	5.53	72	23	170	5.35	4.76	146	199
0	0	8	1.48	5.14	41	14	10.8	21	1.23	2.68	46	3.8	296	74.3	4.1	69	13	145	4.2	4.09	129	360
56.5	0	8	0.85	3.58	28	11	10.3	20	1.2	1.72	58	8.6	269	75.9	4.82	52	10	222	5.26	4.45	137	172
106.5	0	11	1.22	3.8	50	10	9.8	17	1.06	1.94	62	4.4	215	65.8	4.5	63	15	143	7.81	4.8	142	268
25	0	17	0.55	3.65	102	11	20	20	1.51	1.57	57	3.9	238	72.4	5.41	60	10	190	6.65	4.08	118	148
56	0	17	1.02	5.03	38	11	10.7	16	1.34	2.77	48	2.6	204	67.2	4.74	51	10	158	4.62	4.47	133	215
80.5	0	8	1.21	4.99	35	11	11.4	16	1.15	2.87	60	5	373	81.2	4.92	55	15	173	5.89	4.73	102	256
110.5	0	15	0.77	3.35	20	9	6.3	17	1.23	1.51	68	3.3	297	69.5	4.92	91	20	193	14.04	4.7	134	250
50.5	0	4	0.6	3.4	42	7	8.5	15	1.46	1.42	54	4.5	295	74.9	4.86	71	19	169	5.57	4.34	128	210
0	0	14	1.18	4.78	25	36	6.3	34	1.55	2.19	79	6.7	201	84.4	4.77	85	23	217	6.57	4.71	138	281
43.5	0	8	0.79	4.69	71	10	13.3	17	1.51	2.36	50	3.4	220	73.7	4.29	77	12	158	5.21	4.99	149	243
0	0	9	0.58	5.3	57	10	10.1	16	2.22	2.37	63	6.1	268	77.1	4.8	64	14	148	4.85	4.63	126	294
0	0	6	1.42	4.74	75	21	6.2	17	1.45	2.38	56	4.4	378	76.1	6.47	61	32	192	4.58	4.35	133	255
0	0	23	0.52	4.94	80	11	15.8	23	2.06	2.12	72	4	212	67.7	5.16	63	13	186	4.19	4.69	142	174
27	0	18	0.81	5.01	54	11	9.7	24	1.24	2.76	67	2.7	247	67	5.11	64	13	151	4.57	3.84	87	216
49.5	0	13	0.43	3.57	59	15	13.5	19	1.3	1.67	60	3.6	214	72.2	4.47	41	14	150	5.33	4.25	129	200
33	0	14	1.44	4.63	58	15	20.7	18	1.26	2.41	57	5.6	278	72.6	6.26	65	23	198	8.12	4.4	135	175
34.5	0	13	1.76	4.03	60	12	6.6	17	1.29	1.72	49	4.1	270	66.5	4.91	88	17	154	6.07	4.7	92	336
55.5	0	13	0.68	4	54	17	8.5	19	1.14	2.16	61	3.6	282	69.6	4.6	47	29	152	4.74	4.64	136	225
37	0	15	0.58	4.22	88	15	17.9	20	1.76	1.89	54	5.7	305	66.8	4.55	44	13	157	3.95	4.1	126	214
56	1	8	0.92	4.55	56	8	23.3	18	1.1	2.59	58	2.9	259	69.2	4.88	53	12	165	3.94	4.58	139	210
0	0	11	1.18	4.33	92	12	10.8	17	1.47	2.14	47	3.2	195	64.6	4.81	60	8	149	5.71	4.78	139	198
0	0	8	0.77	4.18	33	6	9	13	1.02	2.38	63	4.1	312	75.9	4.67	75	12	133	6.34	4.27	125	211
0	0	8	1.37	5.09	73	13	10.8	21	1.82	2.39	56	3.8	325	81.9	5.24	57	21	148	5.86	4.91	144	291
0	0	13	1.15	5.62	108	10	10.1	18	1.37	3.1	64	5	325	78.1	5.37	56	21	192	7.96	5.02	145	387
0	0	2	0.89	3.89	71	11	8.2	15	1.33	1.78	60	3.7	260	74.8	5.31	54	17	145	5.38	4.06	118	280
0	0	10	1.2	5.33	36	10	7.8	18	1.5	2.61	52	5.7	198	71.3	5.15	53	8	167	5.81	4.58	129	207
1	0	7	1.55	4.92	35	9	7.2	19	1.24	2.44	54	4.2	228	77.1	4.39	79	11	124	4.17	4.85	117	396
0	0	5	0.96	4.19	112	9	8.4	18	1.22	2.14	60	6.1	253	69.4	5.26	42	15	166	8.22	4.83	125	246
28	0	11	0.69	4.46	66	17	14.3	21	1.69	2.07	54	4.6	272	70.8	4.8	55	14	122	4.35	4.85	144	120
0	0	21	0.49	5.12	55	10	16.4	16	1.67	2.5	58	5.4	246	79.4	5.08	34	15	146	4.22	4.27	138	259
28	0	15	1.38	5.14	43	11	16.4	18	1.12	2.72	54	2.7	249	76.9	4.96	58	17	145	8.04	4.43	130	351
0	0	6	0.66	3.57	62	8	21.8	16	1.58	1.41	63	4.7	182	68.2	4.85	52	11	137	3.71	3.89	128	224
0	0	9	0.71	4.13	37	14	11.5	20	1.66	1.74	52	3.6	221	62.2	4.78	55	22	143	10.17	4.17	126	187
0	0	4	0.54	5.01	59	10	11.4	18	1.68	2.52	52	4.2	227	77.7	5.01	116	14	156	5.96	5.3	148	248
0	0	13	1.29	3.5	80	10	11.8	19	1.08	1.8	61	5.2	211	74.2	5.05	74	15	137	4.96	4.79	113	217
0	0	8	0.79	4.37	70	10	20.5	19	1.52	2.08	53	4.7	212	81.7	4.79	73	19	180	5.52	4.19	131	214
0	0	13	0.51	4.65	83	21	10.4	20	1.62	2.27	58	5.8	271	67.5	4.87	45	8	154	5.27	4.52	142	168
0	0	9	1.05	4.99	76	14	6.3	15	1.43	2.64	47	4.7	254	74.4	4.62	88	18	137	6.34	4.27	109	304
0	0	27	1.55	5.48	26	15	12	17	1.27	2.89	56	4	317	73.8	5.15	61	23	163	5.14	4.14	126	221
28	1	23	2.13	5.55	61	14	18	15	1.18	2.79	61	3.3	321	73.2	5.87	56	19	131	6.82	5.06	142	249
28	0	21	0.55	5.23	74	15	10.3	18	1.85	2.44	53	6.7	199	72.3	4.93	83	13	145	5.56	4.47	136	265
28	0	13	0.49	3.5	128	60	9.7	44	1.21	1.79	73	3.5	358	77.5	5.88	68	20	194	6.1	4.69	139	230
0	0	11	0.52	4.88	69	6	7.8	15	1.68	2.34	65	4.4	284	79.8	5.16	69	15	140	5.94	4.04	133	217
101	0	11	1.03	4.93	120	26	15.6	27	1.25	2.72	5.6	5.6	378	83.9	5.59	112	35	173	8.02	4.69	140	280
0	0	2	0.59	3.58	68	5	9.5	14	1.2	1.94	61	2.9	224	71	4.78	50	11	138	4.78	4.79	145	214
0	0	8	0.97	5.09	116	19	26	23	1.11	3.19	81	3.4	380	73.6	4.42	74	16	199	4.96	5.49	156	313
56	0	12	0.75	3.71	50	12	12.5	17	1.32	1.68	57	3.6	168	75.3	4.98	50	40	125	6.55	4.67	139	339
103	0	10	1.67	5.28	103	20	8.2	15	1.55	2.37	84	6.9	348	82.6	5.19	102	24	186	7.9	5.57	169	210
59.5	0	6	1.14	3.56	51	17	16.7	22	1.51	1.29	67	3.1	363	79.3	5.54	67	23	145	3.82	4.5	141	285
0	0	11	0.59	4.07	59	9	14.9	14	1.29	2.19	55	3.5	203	74.6	5.69	55	12	139	7.87	4.33	123	293
68	0	3	0.63	5.24	93	19	19.3	18	1.72	2.69	75	4.8	327	83.8	5.06	83	15	170	5.99	5.1	152	251
72.5	0	7	0.67	5.27	56	11	16.3	15	1.39	2.96	56	4.5	269	75.3	5.53	49	13	151	5.31	4.48	138	279
66.5	0	7	0.72	3.69	59	25	7.1	26	1.23	1.9	50	4.1	374	84	5.53	67	15	157	8.5	4.6	135	249
81.5	0	9	1.15	3.98	52	8	11.5	14	1.21	2.01	65	4.8	348	73	5.54	59	19	150	6.76	4.41	126	339
56	1	9	0.96	5.59	60	12	6.1	19	1.02	3.5	63	5.7	470	78.5	5.17	72	26	161	6.65	4.69	136	323
69	0	19	1.36	5.93	90	11	10.3	16	1.58	2.93	70	4.2	466	77.5	5.13	56	17	161	6.18	4.83	148	255
83	0	9	0.47	3.75	69	16	11.2	20	1.35	1.77	53	3.4	184	81.5	4.76	68	21	199	7.8	4.87	135	244
0	0	1	1.25	4.95	38	11	9.7	16	1.37	2.6	69	4.1	338	73.6	4.5	67	19	144	6.91	4.79	138	398
118	0	1	0.56	3.95	89	9	7.9	19	1.76	1.49	61	5.3	304	81	5.07	51	13	188	6.51	4.36	132	213
43	0	1	0.93	4.61	124	19	4.9	19	1.56	2.11	63	2.8	155	75.4	5.06	54	27	226	6.83	4.12	126	230
117.5	0	1	1.03	3.82	31	14	13.9	22	1.44	1.85	48	3.5	271	75.9	4.95	101	15	145	6.96	4.55	135	289
78	0	1	0.77	5.9	72	12	12.6	23	1.83	2.96	71	4.4	203	81.7	5.3	75	15	169	6.05	4.67	138	353
41.5	0	1	0.62	3.19	70	11	11.32	15	1.54	1.26	64	4.1	312.9	69.6	4.99	41	13	173	6.51	4.41	131	223
77.5	0	1	0.8	4.34	66	9	11.6	15	1.53	2.14	65	5.6	261	76.7	4.95	78	13	178	6.29	4.57	134	262
38.5	1	1	0.74	4.32	81	8	34.97	16	1.21	2.43	60	5.5	324.5	75.5	4.12	35	10	167	5.15	4.66	128	184
103.5	0	1	1.1	5.04	46	6	16.01	15	1.46	2.85	50	4.8	305.8	77.3	4.86	66	7	133	7.11	4.55	138	242
130	0	1	0.53	3.56	26	11	12.1	14	1.64	1.4	60	5.5	151	69.4	4.72	73	13	138	4.97	4.82	140	273
125	0	2	1.41	4.99	126	13	9.9	21	1.39	2.62	61	4.3	344	80.5	4.6	84	21	169	5.15	4.31	129	297
122	0	1	0.83	3.44	46	11	10.7	20	1.48	1.5	54	3.3	287	74.2	4.73	62	16	172	5.88	4.36	123	233
0	1	7	1.51	4.66	26	24	11.5	26	1.18	2.47	66	2.9	336	70.9	4.39	63	24	200	10.4	5.1	159	264
99	0	2	0.77	5.18	64	9	10.2	17	1.91	2.51	56	6.1	308.4	82.3	5.02	66	9	135	6.46	4.19	127	265
79.5	0	2	0.68	5.03	72	6	15.6	17	1.37	2.69	57	6.1	236	77.8	4.94	57	12	177	4.18	4.36	120	144
121	0	4	0.7	4.64	108	15	26.3	21	1.72	2.26	76	5.6	336.3	73	4.85	42	10	135	4.82	4.76	138	156
0	0	11	0.52	3.6	47	10	15.11	15	1.67	1.56	64	6.1	260.4	79.5	4.85	89	11	143	6.39	4.7	139	161
0	1	8	2.04	6.13	108	10	11.6	13	1.65	3.04	64	3.8	303	74.9	4.21	86	14	151	6.44	4.27	132	307
75	0	5	1.22	4.63	77	10	10.59	17	1.24	2.42	64	4.1	223	74.8	4.49	52	12	144	4.69	3.82	113	195
79	0	11	0.47	5.11	75	20	14.3	25	2.12	2.24	57	5.3	307	70.9	4.93	68	19	160	4.94	4.5	134	267
0	0	7	1.26	6.04	244	13	19.3	22	1.29	3.46	63	3.7	292	76.2	4.46	87	16	174	5.53	4.56	144	279
0	0	9	0.94	5.15	57	12	16.5	16	1.64	2.62	63	5.9	284.4	81.3	4.49	48	11	137	6.31	4.95	152	318
0	0	2	1.04	4.45	68	12	12.47	16	1.55	2.17	65	3.5	271.8	75.5	5.16	60	12	157	7.13	4.49	133	298
0	0	4	0.86	3.71	50	10	16.78	21	1.42	1.71	62	5.5	233.3	79.5	5.69	56	20	135	5.35	4.71	130	202
0	0	2	1.03	5.28	61	12	8.5	19	1.75	2.61	66	4.1	247	78.4	4.38	55	18	219	6.75	4.97	146	276
106.5	0	2	0.81	3.24	94	9	12.6	25	1.66	1.22	65	3.4	285	76.9	4.84	71	17	189	5.33	4.48	143	227
124.5	0	5	1.09	4.67	34	12	6.7	20	1.35	2.45	57	4	255	81.8	4.9	83	13	127	6.29	4.58	135	240
79.5	0	2	0.82	4.55	106	9	9	19	1.71	2.17	58	3.6	174	77	4.35	68	12	159	8.49	4.49	132	277
99	0	2	0.69	4.35	107	34	14.55	36	1.74	1.91	52	3	187.8	74.4	4.92	70	31	177	5.77	4.09	116	220
0	0	3	0.89	4.14	91	15	12.6	20	1.37	1.99	59	5.9	240	84.8	4.88	57	29	184	7.34	4.79	142	225
47	0	4	0.9	4.43	90	22	20	24	1.26	2.53	59	3.7	418	81.3	5.19	68	16	174	5.62	4	120	212
98	0	5	0.9	4.43	73	9	8	19	1.35	2.33	71	3.2	250	70.7	4.48	58	15	152	5.69	4.38	121	263
133	0	2	0.75	4.74	107	8	9.8	17	1.41	2.65	61	6	382	77.2	4.45	82	16	184	6.16	4.4	129	341
18	0	5	0.49	5.01	74	12	24	20	2.13	2.18	63	3.3	366	77	4.77	51	12	130	4.43	4.55	130	213
80	0	2	0.96	4.59	45	11	14.5	17	1.46	2.36	56	4.1	287	77.9	4.85	71	18	139	5.54	4.45	134	297
0	0	2	1.49	4.91	52	17	9.1	23	1.37	2.51	59	4	336	79.1	5.1	93	15	165	6	4.43	134	370
23	0	8	1.26	4.16	87	14	11.99	21	1.84	1.65	57	4.4	271.7	75.9	4.91	79	11	158	6.16	4.38	117	191
0	0	2	0.93	4.07	80	14	17.88	20	1.65	1.75	63	4.5	268.4	80.7	4.97	60	15	147	6.6	4.57	141	239
22.5	0	7	0.68	4.73	26	13	9.1	21	1.42	2.55	61	4.9	317	71.9	4.96	64	12	156	6.78	4.59	130	369
21	0	6	0.53	4.17	72	9	5.8	16	1.4	2.15	49	6.9	234	62.1	4.69	50	9	165	3.28	3.75	104	207
79	0	5	0.71	5.05	36	11	9.3	21	1.91	2.27	59	5.7	156	74	4.76	55	11	133	6.66	4.59	136	284
106.5	0	1	1.21	3.44	124	14	9.4	21	1.72	1.16	64	4.4	264	79.1	4.28	86	15	201	6.97	4.98	138	238
3	0	9	0.86	4.79	54	8	19.3	15	1.66	2.42	72	4.2	197	77.4	4.73	60	14	131	4.99	4.17	127	338
112	0	1	0.81	4.36	57	10	11.5	19	1.96	1.8	48	2.6	222	65.3	4.59	47	13	176	4.61	4.17	121	192
0	1	4	1.7	6.03	89	10	7.1	19	1.36	3.49	55	4.1	309	82.9	5.01	70	13	200	9.55	4.41	125	429
0	0	10	0.6	4.69	83	29	12.3	31	1.84	2.14	72	5.1	397	74.8	5.01	34	14	165	3.65	4.6	136	159
74.5	0	4	1.01	4.58	37	52	10.2	39	1.82	2.01	57	3.2	191	74.8	5.04	56	25	172	5.84	4.2	121	304
71	0	4	1.15	3.62	60	30	10.89	31	1.15	1.94	42	4	217.4	71.5	5.04	89	32	140	9.89	4.06	123	314
0	0	11	0.82	5.02	85	11	9.47	14	1.53	2.5	56	3.7	381.2	82	5.17	98	13	170	4.72	4.2	134	287
0	0	7	1.08	5.04	118	11	11.42	17	1.44	2.68	57	5	298.9	79.2	5.02	56	12	197	5.51	4.63	143	298
0	0	11	0.86	4.66	70	19	11.23	18	1.44	2.59	48	5.8	218.1	73.9	5.21	66	17	128	4.08	4.68	141	267
0	0	5	1.11	2.9	678	23	22.9	38	1.36	1.01	72	5.3	345	79.6	5.04	92	15	200	7.14	4.38	144	199
0	0	11	1.69	5.73	46	21	7.8	29	1.33	3.16	56	4.7	235	70.5	4.72	58	17	135	6.33	4.18	117	260
0	0	7	0.93	4.67	51	10	11.2	15	1.78	2	51	4.1	177	80.1	5.42	79	13	167	6.15	4.22	131	258
0	0	7	0.82	4.93	68	13	22.81	19	1.82	2.39	63	3.5	245.5	71.8	5.15	51	11	143	6.09	4.46	138	194
0	0	13	1.54	4.61	70	13	9.8	18	1.3	2.17	64	5.9	246	78.3	5.07	73	23	165	4.26	4.47	136	171
0	0	13	1.18	4.93	46	11	26.7	20	1.77	2.54	59	4.5	286	75.1	5.53	59	20	158	4.78	4.46	134	238
0	0	7	0.96	3.78	52	10	17.24	17	1.07	2.05	55	5.1	210.1	83.8	5.55	66	16	145	7.12	4.64	137	249
97.5	0	4	0.82	4.85	57	16	9.2	23	1.58	2.46	53	5.6	247	78.7	4.6	162	15	149	6.25	4.64	130	252
0	0	15	0.71	4.15	48	18	9.74	23	1.76	2.03	55	6	277.6	81	4.34	90	22	163	5.37	4.54	136	215
0	0	10	0.67	4.11	50	9	10.33	14	1.55	2.07	62	3.7	241.4	76.7	5	73	14	130	5.03	4.64	131	254
0	0	9	0.77	4.13	42	21	11.06	24	1.75	1.68	49	3.9	258.6	75.8	4.88	231	20	127	5.39	4.35	125	241
0	0	16	1.22	4.67	45	11	10.9	19	1.54	2.42	71	4.3	275	82.3	5.17	78	23	133	4.86	4.3	122	219
0	0	10	1.38	4.34	49	20	13.2	22	1.11	2.45	56	4.8	355	75.6	5.24	58	36	152	6.05	4.1	122	212
0	0	7	0.92	5.16	156	15	29.3	22	1.72	2.53	72	4.5	300	76.7	4.82	52	24	191	6.62	4.51	134	234
68.5	0	11	1.32	4.13	91	12	7.26	19	1.27	1.99	56	2.3	237.2	72.9	5.01	71	13	152	4.91	4.08	129	184
47	0	8	1.3	3.68	49	11	13.6	16	1.1	2.02	55	2.9	321	77.5	5.52	63	16	139	7.67	4.55	139	284
0	0	5	0.92	3.93	55	12	17.2	17	1.51	1.77	49	5.2	279	73.6	4.75	47	14	143	4.59	4.44	134	265
0	0	11	1.13	3.46	89	11	11.97	19	1.08	1.88	51	3.7	165.2	72.3	4.89	58	11	133	4.89	3.93	126	290
128.5	0	8	0.66	5.18	73	8	8.5	16	1.41	3.01	61	3.2	277	79.7	4.91	51	8	182	5.39	4.44	128	278
0	0	9	0.68	4.58	97	15	13.23	19	1.84	2.31	55	3.7	264.6	75.2	5.38	93	16	161	6.25	5.04	145	198
125.5	0	8	1.15	5.12	107	12	8.77	19	1.53	2.86	68	3.3	236.6	81.2	5.49	65	16	189	7.04	4.47	120	402
62	0	6	1.65	5.79	29	14	9.6	19	1.56	3.06	41	3.4	191	75.3	4.45	64	14	191	9.23	4.62	128	277
35.5	1	4	0.87	4.41	115	12	9.4	21	1.58	2.22	55	7.3	258	79.8	4.22	105	7	183	5.7	4.59	135	296
13.5	0	10	1.21	4.37	372	10	5.96	17	1.3	2.25	55	4.2	279.9	77.7	5.19	44	15	108	5.63	4.48	121	249
104.5	0	6	0.43	4.89	84	8	13.77	15	1.83	2.54	53	7.9	209.9	78.1	5.49	94	14	153	4.53	4.35	129	249
0	0	6	1.47	6.09	39	17	8.3	14	2.15	2.91	52	2.4	264	69.3	4.74	73	13	169	8.6	4.37	129	221
118.5	0	2	0.77	4.78	127	15	22.5	19	1.58	2.3	55	4.8	323	76.9	5.22	55	19	157	4.95	4.48	127	200
0	0	10	0.78	4.3	54	14	17.46	16	1.53	2.09	56	4.5	302.3	82.1	4.98	61	17	119	8	4.92	145	284
4	0	19	0.81	4.9	61	27	13.8	20	1.53	2.56	50	4.2	283	75	4.75	44	28	167	4.74	4.06	124	235
0	0	5	1.42	4.78	41	45	9.53	32	1.14	2.63	58	6.5	352.7	81.5	5.02	119	231	139	6.87	4.8	137	257
92	0	14	0.98	4.79	152	11	12.3	20	1.36	2.61	58	4.6	212.8	70.7	5.4	56	10	172	6.39	4.6	138	228
0	1	6	1.01	5.42	63	11	9.8	17	1.6	2.74	66	3.9	263	75.4	5.26	42	10	140	5.7	4.4	123	227
108	0	3	0.63	3.54	53	18	8.65	15	1.19	1.9	53	3.7	234	66.6	5	82	14	144	6.6	4.68	131	199
90	0	11	0.89	4.37	59	14	13.1	18	1.43	2.27	56	4.6	288	82.9	4.94	63	18	143	6.44	4.38	136	274
125	0	7	1.07	5.3	41	8	5.9	15	1.42	2.87	52	4.5	257	82.1	5.83	60	19	139	8.89	4.9	144	380
67.5	0	8	0.79	4.25	84	12	10.8	17	1.55	1.96	64	4.8	316	76.8	4.58	66	12	216	7.2	4.4	132	283
48	1	6	0.83	4.94	77	9	27.9	21	1.18	2.85	64	4.7	353	76.4	4.46	66	17	226	5.18	4.74	138	232
52.5	0	8	1.01	3.71	73	8	12.38	15	1.25	1.81	57	4.3	288.7	71.1	5.46	96	13	139	8.34	4.54	128	226
83.5	0	9	1.53	6	108	15	13.83	23	1.91	3.02	63	4.3	325.2	72.6	5.81	75	11	164	4.83	4.33	137	243
99	0	8	0.78	4.96	60	13	9.51	18	1.79	2.48	55	4.7	164.8	81.7	5.01	61	10	118	3.66	4.3	127	178
72.5	0	10	0.98	5.21	110	15	8.42	17	1.41	3.02	63	5	289.2	78	4.48	62	18	162	7.22	4.18	121	368
0	0	16	0.47	4.04	103	8	7.52	14	1.87	1.87	53	5.1	171.4	75.3	5.67	68	10	155	7.26	4.35	80	261
58	0	9	1.29	4.76	75	26	29.23	22	1.23	2.67	54	3.9	304.5	75.3	5.07	85	20	138	7.2	4.37	130	196
100	0	6	0.81	4.4	58	10	13.3	16	1.99	1.78	68	5.2	303	82.3	4.94	58	12	149	5.21	4.71	130	198
0	0	7	0.83	4.63	89	15	15.14	20	1.62	2.38	72	5	234.2	71.4	4.8	61	18	129	4.91	5.16	157	210
0	0	13	1.03	4.75	105	35	18.85	28	1.37	2.62	75	4.8	279.7	75.3	4.9	75	28	161	6.56	5.7	169	263
0	0	10	0.76	4.26	91	18	23.09	21	1.62	2.12	94	5.2	318.4	73.9	5.11	71	16	123	3.03	5.19	159	240
0	0	3	1.42	5.96	74	64	20.08	37	1.48	3.49	76	4.8	339.5	76	5.05	81	45	156	8.69	5.67	170	258
9	0	12	1.81	4.83	67	25	17.7	20	1.78	2.1	87	5.5	274	72.9	5.14	73	30	154	9.08	4.95	147	254
0	0	13	1.31	4.66	103	21	17.45	19	1.21	2.68	84	5.1	373.9	74.9	5.19	74	24	178	6.03	5.7	171	319
0	1	37	1.62	5.08	140	13	28.6	14	1.35	2.77	83	5.8	432	71	5	74	41	168	5.88	5.22	156	249
117	0	1	1.39	4.71	112	10	18.5	19	1.4	2.31	82	4.9	365	80.4	5.31	66	23	186	4.98	5.14	166	213
70.5	0	1	1.43	4.01	226	42	17.3	33	1.22	1.98	75	6.2	554	81.2	4.52	28	36	257	8.74	5.46	162	288
43	0	1	1.06	4.1	81	29	8.25	25	1.07	2.37	72	5.1	483.7	81.8	5.11	80	17	144	8.49	5.07	147	381
0	1	6	1.42	4.17	182	36	11.55	28	1.02	2.39	58	5.1	379.7	72.2	5.59	86	27	224	8.8	5.59	159	167
0	0	3	0.9	3.27	68	12	14.7	19	1.22	1.57	77	4.5	538	73.2	5.36	100	18	194	6.7	5.24	153	220
0	0	7	1.56	4.89	116	24	12.1	20	1.29	2.53	96	3.8	300	74.5	5.05	64	54	158	5.33	5.58	158	260
0	1	7	2.24	6.04	76	22	8.98	28	1.54	3.11	66	4.2	465	80.7	4.81	58	29	163	7.33	5.17	154	236
0	0	2	0.77	5.59	61	13	14.4	17	1.73	3.12	89	6.6	376	74	4.9	55	23	118	8.44	5.76	163	337
27	0	7	1.38	5.42	79	39	12	24	1.44	2.78	79	6.8	346	79.3	5.84	78	23	149	6.43	5.63	158	256
9	0	8	1.76	4	235	32	13.5	27	1.18	1.84	80	4	327	79.3	5.23	87	17	183	9.65	5.52	158	331
24	1	5	1.39	2.9	654	73	20.6	60	1.08	1.34	86	4.7	572	72.4	4.66	99	39	205	7.15	5	155	213
50	0	3	0.75	3.33	162	19	24.76	21	1.11	1.73	77	4.5	497.1	70.6	4.88	87	17	139	6.25	5.2	152	241
115	0	2	1.4	4.44	58	124	19.7	48	1.2	2.36	77	4.9	386	80.2	5.18	65	57	173	6.57	5.11	158	277
178	0	6	0.47	4.93	149	12	8.8	21	1.67	2.34	82	7.3	284	77.3	5.57	53	11	181	3.6	4.67	144	190
74	0	2	0.88	4.38	78	17	19.5	15	1.07	2.56	84	4.4	407.3	76.5	5.3	104	23	111	7.57	5.06	142	242
0	0	24	0.92	4.23	58	12	10.7	15	1.21	2.32	56	2.7	393	71.7	5.32	39	12	166	4.63	4.4	134	242
13	0	23	1.1	4.89	170	15	17.2	21	1.24	2.69	60	6	302	71	5.26	60	16	213	5.22	4.17	127	195
0	0	23	0.76	5.09	52	10	11.5	16	1.98	2.28	60	4.6	235	71.6	5.55	53	12	151	6.06	4.37	133	280
0	0	16	0.85	4.52	62	25	8.3	21	1.37	2.33	70	3.6	246	71.5	4.92	58	18	142	4.3	4.13	124	270
55	1	1	1.61	5.06	165	27	44.8	25	1.12	2.84	90	5.5	397	79.1	5.1	74	34	147	6.37	5.12	152	212
56	0	1	1.42	5.01	84	53	11.06	33	1.14	2.81	74	5	391.9	72.8	5.7	57	52	261	5.45	5.42	156	198
0	0	8	0.86	5.05	355	22	13.6	26	1.39	2.71	101	6.2	336.8	75.1	4.67	68	19	200	10.83	4.56	139	172
0	0	8	1.45	5.13	194	36	9.2	23	1.34	2.82	86	4.8	472	79.3	4.95	93	61	176	7.27	5.2	155	255
0	0	13	0.85	4.36	230	13	10.7	18	1.26	2.3	74	4.8	363	79.2	5.05	122	18	174	6.3	5.36	150	246
0	0	17	2.06	5.03	104	21	15.5	20	1.1	2.74	75	4.2	446.3	71.3	5.18	60	16	159	4.68	4.67	138	195
0	0	12	1.59	4.75	84	14	23.89	21	1.18	2.54	85	4.7	392.6	75.1	5	94	26	150	6.55	5.45	159	243
0	0	13	1.35	4.57	133	25	10.9	20	1.17	2.44	84	4.9	317	80	4.56	76	18	162	4.99	5.13	153	292
0	0	7	1.07	4.94	200	26	15.3	30	1.06	3.23	78	3.6	389	77.7	4.95	78	23	147	5.04	5.02	145	232
0	0	15	0.67	5.13	167	18	7.93	20	1.55	2.86	74	6.9	365.9	72.5	4.95	100	15	163	8.47	5.05	153	247
0	0	13	1.78	5.24	73	32	14.28	24	1.44	2.79	74	4.8	248.1	75.4	5	101	21	163	4.62	5.19	147	206
0	1	8	1.12	5.12	101	42	16.32	28	1.02	3.17	67	7.1	312.1	77.9	5.52	74	36	184	6.55	4.99	148	269
0	0	8	1.28	5.16	113	19	10.25	23	1.13	3.14	69	5.5	371.9	76.7	4.69	83	30	226	6.7	5.25	162	198
0	0	16	1.12	4.04	85	10	21.37	14	1.1	2.22	51	5.7	314.9	73.3	5.15	68	13	137	5.13	5.59	168	259
23.5	1	11	1.35	5.94	250	15	18.1	22	1.4	3.22	86	6.2	548	77.7	5.43	86	22	145	5.56	5.12	161	240
0.5	0	12	0.89	3.8	123	30	11.1	27	1.27	1.92	95	4.2	391	78.2	4.96	51	23	177	5.2	5.33	147	241
26	1	8	1.76	5.86	118	16	6	17	1.17	3.29	92	5.9	369	73.5	4.84	59	34	160	8.63	5.18	147	256
13	0	14	0.77	4.76	113	17	16	23	1.41	2.6	68	2.9	301	71.5	5.03	103	18	174	6.21	4.69	150	290
23	1	17	1.31	5.9	109	25	22.87	29	1.14	3.43	80	4.7	297.2	75.3	4.84	111	15	205	9.31	5.12	153	207
11	1	8	1.76	4.83	75	20	33.8	24	1.16	2.51	72	5.4	311	77.1	4.69	70	14	151	4.97	5.21	151	186
51	1	7	2.26	5.42	72	24	10.18	22	1.15	2.86	87	5.3	424	80.3	5.04	89	41	189	7.28	5.38	163	226
0	1	9	1.64	5.16	87	22	11.8	14	1.02	3.02	72	4.8	363.5	75.1	5.46	78	17	146	5.68	5.16	149	290
1	0	9	1.76	5.73	77	32	12.8	23	1.38	3.14	81	4.7	455	77.5	5.15	91	34	160	5.33	5.73	144	263
2	0	12	1.64	6.13	142	74	9.36	33	1.23	3.71	80	5.8	387.8	72.7	5.97	81	54	149	6.1	5.19	158	260
1	1	13	1.43	4.99	74	14	8.31	20	1.07	2.95	80	4.9	346.8	71.6	5.07	63	18	136	6.88	5.04	146	209
106.5	0	11	0.75	4.24	144	12	45.8	21	1.74	1.97	85	4.6	302.4	72.7	5.34	53	15	148	4.38	5.28	174	154
76.5	0	8	1.18	4.94	159	16	15.31	22	1.16	2.87	76	4.9	446.7	73.2	5.88	68	25	179	4.29	5.18	150	188
112.5	0	11	0.88	3.89	64	20	22.1	15	1.25	2.02	68	5.7	286	74.5	5.39	52	17	126	5.84	5.32	159	193
0	0	11	0.9	5.76	91	21	13.97	22	1.45	3.26	73	4.8	399	75.5	4.62	74	27	148	5.69	5.33	157	241
106	0	13	1.31	4.32	145	17	20.6	22	1.01	2.3	91	4.3	402	74.1	5.09	92	26	188	6.11	5.63	163	193
24	0	8	1.17	4.19	135	49	22.29	29	1.2	2.18	72	4.4	411	79.9	5.22	84	59	175	6.3	5.63	166	267
0	0	11	1.11	5.21	104	15	14.6	22	1.08	3.1	78	4.7	360	77	5.96	78	19	159	6.04	5.33	158	277
232	0	2	0.63	5.36	69	54	13.9	38	1.64	2.86	84	5.1	459	73.7	4.83	47	17	161	6.23	5.18	151	141
0	0	11	1.03	4.57	59	15	11.75	15	1.25	2.72	83	6.4	369.6	77	5.34	77	12	147	4.62	5.31	154	166
99	0	2	0.57	4.12	90	22	14.78	23	1.78	1.63	90	5.3	472.6	75	5.05	82	21	103	5.57	5.14	155	220
15	0	6	1.81	5.7	104	30	16.3	22	1.11	3.24	74	3.8	418	74.8	4.68	51	42	141	7.86	5.59	168	202
55	0	8	0.82	3.87	76	24	31.6	22	1.23	2.06	98	5.2	388	76.8	4.67	98	18	168	4.58	5.25	161	125
47	0	13	1.77	5.56	99	28	31.4	24	1.09	3.32	68	5.9	360.9	71.3	5.07	81	44	195	5.13	5.47	160	202
90	0	13	1.32	3.93	72	14	28.5	19	1.12	2.03	72	3.1	373	71	5.46	67	16	158	5.8	5.3	162	220
29	0	9	0.95	3.82	115	22	19.87	23	1.29	1.92	69	4.7	339	75.6	4.99	80	23	191	6.84	4.96	160	275
70	0	14	0.79	5.7	126	19	13.7	23	1.54	2.99	89	7.2	351	78.6	5.1	110	20	174	5.06	4.98	143	193
28	0	8	1.02	4.46	58	10	29.45	14	1.24	2.55	96	3.6	319.9	80.8	4.51	51	19	138	5.17	5.52	172	240
56	0	10	1.67	4.44	142	34	6.78	24	1.59	2.05	82	8.1	158.3	79.5	5.89	90	31	167	5.71	5.49	144	249
0	0	8	1.07	4.68	101	44	13.9	28	1.49	2.21	73	4.3	371	80.2	4.86	116	96	162	6.13	5.03	156	243
61	0	3	0.91	4.61	77	11	13.8	16	1.36	2.54	73	3.3	397	67.3	4.4	73	20	143	5.22	5.32	156	191
52	0	24	0.85	3.84	102	14	16.9	21	1.44	1.85	71	3.5	290	73.6	4.93	55	21	163	4.24	4.79	162	232
0	0	19	0.74	3.79	134	22	15.81	24	1.29	1.97	77	6.4	281.3	72.6	4.8	112	28	166	3.92	5.34	159	188
0	0	22	0.95	5.18	150	34	17.8	28	1.41	3.04	84	4.6	255	74.1	5.02	65	21	139	7.03	5.09	158	248
57	0	24	0.85	4.64	48	18	10.29	21	1.34	2.57	67	4.2	256.2	68.3	5.19	72	18	183	3.34	4.36	131	190
28	0	20	1.66	6.03	49	15	17.7	23	1.17	3.59	87	5.5	481	77.6	6.16	73	29	173	6.24	4.71	158	344
0	0	28	1.48	4.29	58	14	21.18	18	1.16	2.35	81	4	344.1	70.1	5.32	92	21	154	7.59	5.39	149	212
17	0	38	1.58	4.75	79	24	15.92	21	1.05	2.54	89	4.1	335.4	74.5	4.49	63	19	168	6.89	4.79	158	206
28	0	29	2.25	5.77	90	29	6.46	25	1.2	3.22	69	5.8	344.1	77.9	5.37	61	39	162	5.62	4.58	142	189
0	1	33	1.86	5.4	70	15	6.9	20	1.22	2.77	70	5.3	315	78.3	5.84	82	21	134	5.91	4.68	149	250
0	0	37	1.26	5.02	186	18	6.9	25	1.18	2.79	89	5.4	364	70	4.83	70	14	176	6.25	4.83	144	166
0	0	27	0.87	3.7	87	29	14.75	21	1.2	1.87	83	5.5	327.2	68.2	5.12	94	40	141	5.09	5.28	150	214
28	0	30	1.23	4.08	78	35	18.6	31	1.22	2.06	79	4.8	345	75.7	5.66	95	19	200	5.15	5.15	159	185
0	0	28	2.19	5.84	294	16	7.9	22	1.22	3.35	70	6.8	367.7	77.1	4.71	115	17	212	8.76	5.5	162	252
28	0	32	0.89	5.24	68	18	13.6	24	1.73	2.68	66	5.1	272	69.1	5.08	38	16	142	4.96	3.8	118	262
61	0	21	0.97	5.44	33	14	14.3	19	1.81	2.58	69	3.6	272	70.7	4.46	51	16	157	5.14	4.08	129	222
0	0	28	1.07	4.31	60	14	6.1	19	1.13	2.21	57	5.9	273	79.5	5.3	55	17	193	5.91	4.14	128	182
46	0	27	1.64	4.54	45	14	17.7	18	1.38	2.2	61	4.4	231	75.5	5.52	61	17	142	6.44	4.66	129	264
28	0	22	0.76	5.4	50	9	17.29	16	1.71	2.77	72	6.6	277.4	69.6	5.43	44	15	140	4.43	4.6	135	178
75	0	19	0.78	4.56	79	12	27.72	17	1.48	2.41	61	4.1	254.9	77.4	5.11	73	14	141	6.54	4.8	141	296
0	0	21	0.76	5.47	59	18	17.5	24	1.61	2.84	65	5.3	364	76.6	5	70	19	122	4.82	4.45	129	280
6	1	26	1.1	5.94	44	18	9.5	23	1.44	3.48	53	3.9	199	76.5	5.67	57	19	176	5.14	4.59	87	598
0	0	37	1.2	5.45	23	11	9.24	12	1.62	3.05	48	4.6	244.1	68.6	6.65	92	12	127	5.68	4.66	140	235
0	0	32	0.66	4.79	54	14	14.2	22	1.94	2.12	68	4.2	257	78.1	4.98	68	15	146	3.79	4.47	135	200
0	0	32	0.96	3.96	100	23	10.62	22	1.72	1.44	59	3.9	253.7	69.9	5.44	55	19	151	4.35	4.4	130	160
0	0	29	0.87	4.53	71	130	18.9	121	1.78	1.87	58	4.5	211	65.3	4.61	103	39	198	4.52	4.27	125	180
0	0	31	0.99	6.12	89	10	11.6	17	1.51	3.45	61	4	256	74	5.07	57	17	162	3.92	3.84	113	284
0	0	36	1.39	4.49	58	29	8.98	28	1.07	2.5	58	2.7	321.2	75.7	5.04	101	26	165	5.18	5.71	146	134
52	0	29	0.82	5.44	44	11	8.08	19	1.91	2.58	65	4.8	313.7	85.8	4.7	97	16	191	5.39	4.82	137	263
0	0	34	0.9	4.8	86	19	14.2	23	1.54	2.29	57	7.3	225	69.8	5.22	72	27	269	4.34	4.48	132	158
0	0	1	0.91	4.04	59	8	15.3	21	1.47	1.96	52	2.9	209	81.5	4.79	55	12	152	6.21	4.5	129	242
0	1	1	0.64	4.58	770	13	13.5	34	1.58	2.23	67	4.3	360	76.4	4.67	68	14	192	6.39	4.21	139	264
131.5	0	2	1.19	5.52	75	9	9.6	19	1.44	2.91	49	4.7	232	79.6	5.11	39	14	168	5.98	4.24	129	230
81	0	6	0.75	4.35	36	8	14	18	1.74	1.82	58	3.7	297	83.8	5.08	66	16	138	5.17	4.12	126	243
0	0	8	0.73	3.81	37	11	11.13	15	1.32	2.01	54	2.9	217.4	82.4	5.14	50	11	78	5.01	4.18	136	184
105	0	8	0.73	4.87	89	10	10.1	16	1.79	2.4	59	4	306	73.2	4.8	53	13	157	5.01	4.46	139	237
48.5	1	10	1.23	3.96	62	14	5.2	17	1.01	2.22	61	6.9	265	79.7	4.67	48	14	183	5.96	4.65	135	224
118.5	0	10	0.68	5.5	81	12	11.2	20	1.62	3.03	66	5.2	225	79.2	5.1	53	14	167	3.71	4.17	119	224
66	0	7	1.27	3.84	61	22	10.3	29	1.72	1.51	53	4.4	233	74.8	4.75	94	12	152	6.49	4.85	135	201
39.5	0	8	0.89	4.81	122	12	6.56	16	1.54	2.58	46	2.7	194.1	80.4	5	101	13	168	4.41	4.36	117	234
118.5	0	4	0.75	6.16	144	11	9.1	19	2.22	2.81	63	5	280	79.5	4.63	42	15	231	3.78	4.27	131	275
26.5	0	3	0.85	4.03	67	11	13	16	1.32	1.9	57	4.7	258	72.5	4.52	66	14	156	3.5	4.48	126	188
110.5	0	5	0.88	5.07	100	9	10.7	15	1.53	2.74	61	6.9	319	76.4	5.19	63	20	161	5.75	4.16	127	270
73	0	8	1.02	4.98	48	11	11.2	22	1.92	2.32	58	3.2	318	76.9	4.81	53	12	171	7.79	4.65	143	281
83	0	10	0.55	4.43	63	12	16.4	21	1.6	2.16	61	3.9	244	72.8	4.9	75	12	160	4.66	4.56	137	236
78	0	10	1.21	4.3	82	12	13.1	16	1.28	2.21	68	3.7	218	73.7	5.2	92	18	142	7.04	4.54	134	308
7	0	8	0.82	4.91	18	27	15.8	63	1.51	2.45	62	6.2	331	74.5	5.47	59	11	195	4.94	4.6	142	231
0	0	7	0.78	5.12	91	12	7.6	23	1.8	2.37	69	6.3	254	70.7	4.8	58	16	176	5.95	4.34	104	336
0	0	8	1.04	4.85	73	16	19.79	13	1.4	2.68	55	3.8	263.7	72	5	67	9	92	5.51	4.68	140	221
106.5	0	10	0.72	5.2	45	14	21.9	18	1.76	2.66	62	4.4	250	74.8	5.23	48	23	161	4.22	4.68	139	211
92	0	3	0.45	3.37	55	29	13.67	30	1.37	1.57	56	3.9	260.5	79.3	4.04	55	14	173	5.51	4.63	143	298
70	1	2	1.62	4.08	47	12	16.3	16	1.43	1.83	68	4.4	328	78.2	4.91	82	16	137	8.94	4.19	129	339
125.5	0	6	0.75	5.04	97	22	20.64	21	1.55	2.71	56	3.9	191.4	76	5.08	45	11	144	7.07	4.79	143	199
0	0	2	0.52	4.62	59	9	11.08	19	2.05	1.92	67	6.2	251.6	72.9	4.46	67	12	183	4.14	4.92	139	214
0	0	8	0.48	4.65	56	11	10.56	16	1.58	2.44	74	6	271.9	74.6	5.4	67	14	132	7.75	4.74	144	281
85.5	0	9	0.74	5.35	39	12	16.9	19	1.69	2.76	64	3.9	270	75.2	4.9	54	11	154	3.76	4.42	138	210
0	0	8	0.81	5.64	48	6	18.71	12	2.12	2.75	69	3.5	205.7	80.3	5.33	56	13	133	3.96	4.64	139	196
0	1	14	0.66	4.41	55	13	11.78	17	1.44	2.29	56	4	214.3	71.6	5.2	75	10	118	6.44	4.06	126	171
0	0	12	0.59	4.12	45	7	8.4	16	1.2	2.21	74	6.7	319	77.8	4.78	54	11	135	5.49	4.22	129	191
80	0	7	0.69	3.56	53	13	16.45	20	1.69	1.37	53	3.6	165.3	67.6	5.04	51	8	128	4.44	4.16	128	179
0	0	4	1.1	4.65	86	19	11.37	21	1.56	2.38	72	5.3	330.3	79.7	5.42	67	14	131	7.77	4.89	144	207
9	0	11	1.6	4.02	55	9	13	16	1.19	1.8	56	4.3	203	69.6	5.44	80	11	176	4.08	4.4	137	134
0	0	7	0.8	5.4	43	16	13.9	22	1.62	2.79	61	5.3	261	83.3	4.94	61	19	139	5.78	4.44	134	247
0	0	8	0.72	4.23	98	13	15.71	18	1.65	2.12	63	5.3	220	77.5	4.2	75	14	187	4.82	3.9	122	229
23	0	7	0.56	4.14	65	4	7.58	15	1.41	2.17	59	3.3	203	70.4	4.78	58	11	147	7.14	4.54	124	231
0	0	9	0.6	4.8	69	10	10.02	16	1.58	2.38	55	6	193.2	72.9	4.57	104	9	104	6.07	4.42	134	269
28	0	11	1.02	4.91	105	15	14.5	18	1.69	2.28	52	5.2	258	79.2	4.61	46	13	142	13.02	4.57	128	327
84	0	6	1.32	4.98	99	17	10.67	20	1.46	2.63	47	2.7	186.6	78.2	4.82	80	17	177	5.65	5.2	146	274
23	0	19	0.63	3.75	61	10	11.5	18	1.71	1.43	57	3.4	259	76.1	5.38	77	12	167	3.94	4.15	126	175
89.5	0	9	0.42	3	43	5	14.66	15	1.13	1.58	47	4.3	231.1	76	5.24	78	14	140	4.91	4.35	133	168
105.5	0	3	0.95	5.24	43	110	9.1	83	1.7	2.63	55	5.6	295	80.9	4.9	149	243	203	5.1	4.48	132	210
22.5	0	14	1.09	4.28	71	13	15.5	19	1.23	2.16	52	6	323	72.8	4.88	99	9	168	9.89	4.57	147	231
57	0	8	0.62	3.99	105	14	9.77	25	1.3	2.03	55	6.7	256.7	82.3	4.22	89	17	192	6.5	4.6	135	227
78	0	9	0.63	3.69	163	41	18.8	28	1.14	1.93	63	3.6	389	81.3	4.86	79	27	206	4.24	4.47	130	340
43	0	8	0.66	3.3	72	8	7.8	14	1.36	1.48	62	5	283	80.1	4.52	64	13	133	4.01	4.34	121	168
49.5	1	7	1.19	4.5	54	15	12.7	16	1.27	2.46	60	6.8	304	71.9	4.54	51	19	135	4.23	4.39	134	225
22	0	16	0.61	3.91	53	13	16.17	18	1.51	2.03	61	3.1	228.1	73.2	4.8	50	11	100	6.33	4.5	138	181
51	0	11	1.06	5.57	64	16	8	21	1.53	2.77	62	3.8	233	71.9	4.36	51	17	158	4.58	4.09	124	240
108.5	0	9	0.56	3.82	36	14	6.75	17	1.66	1.79	56	4.3	224.6	67.2	4.58	51	12	133	5.68	3.8	117	226
0	0	3	0.98	5.33	75	12	13.9	19	1.92	2.52	57	2.7	228	74	4.9	41	25	165	5.53	4.5	141	291
0	0	12	1.06	5.08	55	33	14.15	30	1.32	2.79	56	4.7	271	74.1	5.26	72	33	150	8.87	4.59	132	310
0	0	14	0.59	4.34	43	17	8.4	23	1.33	2.33	65	4.3	216	77.8	4.67	57	20	189	2.45	4.81	138	182
0	0	7	0.9	4.24	79	10	13.97	17	1.57	1.95	64	5.2	295.4	73.6	4.56	62	14	172	4.19	4.26	122	247
0	0	8	0.94	5.64	31	10	8.6	18	1.64	2.92	67	5.8	311	78.6	4.86	65	17	133	10.2	4.72	136	410
0	0	11	1.34	5.69	85	15	17.58	20	1.96	2.82	66	4.6	285.2	69.9	4.88	64	16	116	9.76	4.62	148	274
0	0	8	0.93	4.81	45	10	11.37	17	1.59	2.36	52	6.7	205.5	74.6	4.89	51	13	132	5.27	4.56	132	172
80	0	16	1.41	5.88	86	71	10.2	62	1.26	3.37	63	5.8	369	75.7	5.47	100	62	217	4.32	4.12	128	306
83	0	8	0.72	3.65	110	49	12.47	32	1.14	1.91	55	5.2	223.4	80.7	5.45	86	15	170	5.54	4.58	141	155
98	0	11	1.4	3.64	90	13	16.8	15	1.36	1.59	64	4.3	319	74	6.14	65	24	154	6.41	4.44	125	196
0	0	2	1.05	4.69	71	17	10.31	18	1.7	2.21	47	5.1	239.5	78.3	4.99	149	14	146	6.39	4.68	126	321
0	0	13	0.67	3.38	33	7	25.4	13	1.35	1.58	51	4.5	214	74.3	5.09	42	14	145	3.5	4.43	124	169
0	1	8	1	5.21	28	13	13.6	18	1.49	2.82	69	5.4	340	80.3	4.88	103	17	178	7.76	5.78	129	292
19	1	11	1.23	5.2	31	10	11.6	16	1.39	2.87	63	5.6	294	72.7	4.11	53	14	144	5.4	4.34	128	263
58.5	0	13	1.05	3.8	19	10	14.5	15	1.32	1.83	59	4.9	181	76.3	4.55	46	15	159	5.79	5.73	112	292
117	0	12	0.63	3.79	52	8	11.5	16	1.44	1.72	64	5.5	184.6	71.7	5.35	50	8	141	5.63	4.46	130	215
84	0	6	0.59	4.38	85	10	15.6	25	1.79	1.86	50	3.9	255	76.1	4.35	46	15	147	5.64	4.41	140	197
110	0	16	1.3	4.9	54	12	11.7	17	1.2	2.81	62	5	341	79.3	5.21	74	16	162	5.12	4.22	128	245
52	0	6	0.73	4.88	94	10	10.7	17	1.97	1.98	55	3.4	176	77.4	5.55	65	16	169	5.75	4.18	123	336
53	0	2	0.87	4.21	104	12	22.4	25	1.44	2.09	65	4.8	346	79	5.13	55	25	133	5.72	4.24	143	181
44	1	6	1.59	6.1	71	17	10.8	23	1.19	3.55	49	3	261	82.8	4.96	88	31	211	9.14	4.84	136	365
50	0	10	0.92	4.45	80	8	14.2	17	1.68	1.99	67	3.7	265	77.7	5.2	66	12	193	7.16	4.63	126	236
89	0	11	0.82	4.3	112	12	8.24	16	1.62	2	46	3.6	181.2	74	4.38	50	16	175	4.46	3.5	108	223
73.5	0	9	0.8	5.13	54	14	11.4	20	1.35	3	59	6.1	264	76.6	5.16	60	18	147	5.48	4.27	130	190
51	0	17	0.88	4.7	55	15	13.3	21	1.45	2.41	71	4	221	84.7	4.89	66	17	209	6.32	4.52	130	270
127.5	0	9	0.73	4.65	41	9	8.8	18	1.45	2.45	62	3.9	199	75.2	4.96	51	14	191	4.48	4.05	125	158
92.5	0	15	0.8	4.37	102	10	9.4	18	1.38	2.18	61	4.8	288	75.9	4.24	71	17	170	10.63	4.69	138	290
76	0	11	1.28	4.54	60	13	8.8	20	1.17	2.18	49	4.5	204	72.8	4.79	61	14	158	5.27	4.48	132	302
53	0	7	0.94	4.31	57	12	12.7	17	1.66	1.95	63	3.5	280	71.3	4.98	59	14	168	4.43	4.36	131	185
77	0	10	0.44	3.33	560	14	17.7	31	1.13	1.59	66	3.8	253	70.8	5.06	74	14	214	5.27	3.93	120	193
122.5	0	10	0.57	3.96	52	9	16.8	14	1.48	1.84	54	2.7	273	81.9	4.24	66	12	129	7.35	4.53	132	372
0	1	8	0.91	4.97	55	8	6.29	20	1.35	2.86	60	5.1	344.1	75.7	4.48	57	11	144	7.09	4.29	118	277
85	0	7	0.81	4.59	71	15	18	20	1.58	2.2	73	3.4	284	76.3	5.37	45	14	119	4.58	4.13	125	222
28	1	15	1	4.68	103	13	10.7	20	1.32	2.35	63	5.8	305	77.4	4.9	55	13	161	5.52	4.26	125	179
59	0	8	1.65	5.75	26	16	5.2	20	1.78	2.71	49	2.4	199	66	5.19	61	16	163	7.14	4.07	121	281
19.5	0	15	0.77	5.09	52	8	9.4	22	1.31	2.68	61	4.9	284	82.4	5.11	56	20	169	5.11	4.55	129	235
17.5	0	3	1.25	4.12	45	11	6.8	18	1.11	2.18	53	4	230	82.5	5.39	70	19	173	6.83	4.44	131	325
39.5	0	8	0.95	3.34	40	15	12.1	19	1.11	1.62	59	4.8	216	73.7	4.92	61	17	165	4.94	3.92	117	184
65.5	0	20	0.99	5.51	47	10	14.8	13	1.55	2.81	51	2.9	211	68.9	4.71	63	19	209	9.37	3.86	119	275
58	0	19	1.12	4.95	36	12	10.6	16	1.36	2.6	50	4.3	279	71.2	4.82	48	14	158	5	4.3	134	230
112.5	0	15	0.61	4.25	62	10	19.84	16	1.59	2.15	49	5	258.2	74.5	4.08	80	11	157	13.16	5.04	152	179
89	0	11	1.01	5.05	50	10	11.3	15	1.75	2.48	57	4	268.3	82.6	5.1	74	12	149	4.18	4.88	139	257
105	0	9	0.71	4.47	89	22	12.7	24	1.57	2.37	61	3.6	345.4	78.2	4.43	110	12	188	6.86	5	142	228
28	0	10	0.86	3.88	49	23	11	21	1.45	1.82	60	4.9	279	83	4.67	92	30	197	8.29	4.37	131	393
143	0	14	1.82	5.82	60	31	7.6	26	1.17	3.16	66	3	210	77.1	5.38	59	18	159	7.84	5.2	145	326
100.5	0	11	0.65	4.27	69	14	17.5	19	1.92	1.63	58	5.6	249	79.2	4.52	105	17	163	5.61	4.35	137	210
76	0	7	1.26	5.35	141	15	8.05	18	1.63	2.79	53	4	302.3	81.6	5.76	64	17	139	7.39	4.6	137	265
82	0	10	0.65	4.15	71	11	9.1	15	1.46	1.96	58	5	323	75.8	5.15	61	17	186	5.95	4.08	120	320
56.5	0	16	0.88	4.82	92	8	19.2	24	1.5	2.56	63	5.6	262	76.3	4.93	70	23	178	6.3	4.04	125	208
0	1	12	1.51	4.49	65	14	16.47	17	1.36	2.25	53	3.4	228.5	77.8	5.4	79	21	184	7.45	4.86	129	253
93	0	16	1.2	3.87	52	15	13.5	18	1.27	1.78	51	2.7	272	76.7	5.02	76	19	139	4.89	4.65	130	260
28	0	5	1.91	6.17	29	42	8.2	36	1.86	2.82	62	3.3	246	68.9	4.86	60	20	168	8.41	4.62	134	199
76.5	0	15	1.71	5.53	49	15	16.3	17	1.25	2.87	55	2.7	236	74	5.39	48	22	148	6.33	4.23	102	252
49.5	0	12	1.75	5.41	70	29	27.9	28	1.3	2.97	66	4.1	394	83.2	4.76	83	19	173	6.09	4.63	148	276
29	0	11	1.26	4.07	70	7	16	21	1.18	2.25	57	3.5	270	74.2	5.15	72	17	170	8.06	4.58	132	236
124	0	10	1.02	4.64	79	19	11.66	17	1.13	2.88	55	4.8	273.1	76.1	6.71	78	20	183	7.93	5.22	152	388
127	0	10	0.92	3.41	55	9	7.4	18	1.17	1.59	64	2.9	258	71.6	4.73	40	12	141	5.29	4.36	121	225
85.5	0	11	0.46	4.3	60	13	10.38	18	1.41	2.28	48	6	306.4	78	5.46	86	47	158	6.42	4.5	131	307
40.5	0	10	0.66	3.53	49	10	11.9	16	1.39	1.66	58	4.9	249	80.5	5.49	51	9	166	5.19	4.51	132	218
56	0	8	0.6	4.78	110	14	10.5	19	1.82	2.18	55	5	237	77.1	4.76	43	14	158	4.47	4.26	118	310
96	0	8	0.89	5.6	124	10	12.9	21	1.9	2.78	63	3.7	318	84.4	5.24	60	13	219	6.45	4.67	130	250
112	0	10	0.91	4.28	78	10	12.8	15	1.24	2.37	55	4.8	177	76.4	4.77	56	16	182	7.8	4.56	137	285
56	0	5	1.9	4.68	342	19	11.8	19	1.25	2.22	63	3.2	334	82.6	5.02	55	31	198	5.17	4.5	133	230
105.5	0	12	0.85	3.88	50	8	22.9	14	1.29	1.85	61	6.1	246	70.3	4.69	68	10	124	8.31	4.39	118	289
113	0	14	1.26	4.02	65	165	7.4	42	1.21	1.99	58	5.5	264.6	73.9	4.88	143	148	161	5.08	3.91	118	262
21	0	10	1.08	4.63	52	8	10.6	17	1.63	2.25	63	4.2	264	83.2	4.65	86	19	163	6	5.1	147	235
96	0	16	0.6	4.73	378	21	18.1	29	1.24	2.8	60	4.9	271	78.8	4.83	52	14	177	5.31	4.34	135	250
132.5	0	6	1.06	5.57	44	15	8.6	20	1.34	3.13	58	3.5	342	77.7	5.01	42	20	179	6.87	4.6	136	389
134.5	0	11	1.48	5.77	57	14	7.6	16	1.24	3.22	56	3	243	70.2	5.86	98	21	146	5.58	4.66	137	265
71	0	16	0.74	5.32	63	16	13.96	20	2.61	1.96	55	5.4	316	75.9	4.98	86	23	168	4.57	4.74	140	197
21	0	11	0.63	3.69	66	10	12.61	19	1.1	2.07	63	7.4	376.6	71.3	5.08	43	13	160	4.48	3.93	119	210
97	0	14	1.49	5.12	90	25	17	28	1.58	2.36	64	3.5	254	88.6	5.17	86	28	215	6.98	5.04	152	251
120.5	0	12	1.92	6.08	109	25	12.9	23	1.28	3.26	58	4.9	387	76.9	5.1	63	20	190	4.68	4.1	124	218
71	0	15	0.63	3.88	175	13	8.65	23	1.3	2.12	53	4.8	284.4	80.7	4.97	54	16	142	6.29	4.07	131	229
97	0	10	1.07	4.85	76	11	25.1	15	1.45	2.62	51	4.3	308	78.7	5.54	96	19	176	6.01	4.67	141	179
39	0	15	1.19	5.55	112	19	16.8	25	1.37	3.06	67	5.3	275	82.2	4.56	67	11	196	5.72	4.44	124	270
33	0	11	2.03	4.17	84	19	8.5	21	1.13	1.99	58	4.8	378	71	5.65	55	32	144	6.19	4.59	140	194
28	0	11	0.95	5.07	93	15	13.4	19	1.41	2.74	63	5	247	79.9	4.91	72	16	207	5.38	5.55	150	227
46.5	0	9	0.85	4.26	56	9	20.45	19	1.6	2.05	67	3.7	304	77.2	4.67	62	11	130	5.56	4.04	124	254
124.5	0	9	0.98	3.92	30	8	13.2	13	1.37	1.86	52	4.5	227	73.7	5.19	49	12	136	5.2	4.59	129	228
97	0	12	0.58	3.97	70	9	11.5	18	1.4	1.92	62	5.8	290	78.9	4.64	63	14	207	8.11	4.09	123	280
95.5	0	9	0.76	4.91	35	14	10.8	19	1.66	2.51	59	8.3	260	77.7	4.4	48	14	133	7.37	4.07	124	252
102.5	0	11	0.84	4.08	53	29	9.5	23	1.32	1.98	48	5	238	74.1	5.14	55	20	155	4.75	4.1	126	350
77	0	11	1.02	4.89	96	20	12	20	1.7	2.29	65	4.6	247	72.2	4.94	57	18	153	6.3	4.3	140	224
14	0	13	0.58	4.19	70	9	13.2	16	1.74	1.99	55	3.5	209.5	71	4.8	67	11	134	5.22	4.12	133	265
25	0	17	0.87	5.43	65	9	13.14	15	1.6	3.1	58	5	226.7	77.3	5	51	12	125	4.79	4.63	143	216
84.5	0	10	0.82	3.96	27	16	18.5	17	1.37	2.08	60	3.7	197	77.2	4.17	61	18	173	6.77	5.34	111	252
28	0	13	0.88	4.5	53	10	14.3	17	1.53	2.23	77	5.6	323	77.3	4.84	53	15	203	7.62	4.66	134	220
0	0	8	0.62	4.21	95	7	12.07	22	1.58	2.13	59	5.2	266.2	89.4	5.05	92	31	138	6.88	4.54	128	384
0	0	8	1.65	5.26	91	15	12.6	17	1.96	2.38	83	5.7	241	73.4	4.9	41	18	174	6.54	3.91	123	285
29	0	12	0.67	4.39	80	18	13.89	24	1.49	2.31	67	3.8	314.4	82.5	4.61	62	14	152	4.96	3.9	114	305
0	0	8	0.81	3.62	69	17	8.45	20	1.39	1.66	43	6.5	332	75.6	5.39	114	18	160	8.28	4.3	124	305
6	0	15	0.89	4.55	230	13	7.4	24	1.59	1.95	69	4.7	286	66.3	4.71	37	11	169	3.11	4.13	114	216
84	0	5	1.63	4.32	54	19	8.37	27	1.36	2.03	47	3.8	284.4	70	5.27	144	16	165	6.21	4.95	147	239
0	0	14	0.81	5.37	85	13	9.3	20	2	2.4	57	5	286	73.8	5.87	61	15	122	3.8	4.54	143	282
15	0	8	0.71	4.26	79	9	11.8	17	1.67	1.89	59	3.5	219	74.7	4.85	57	13	141	5.22	4.68	136	240
0	0	8	1.36	5.81	52	16	7.6	17	1.32	3.34	48	2.9	246	73.2	5.12	82	48	133	4.6	4.65	100	325
54.5	1	8	1.29	3.9	51	22	8.83	23	1.21	1.94	51	2.6	260.3	81.5	4.49	74	21	178	11.47	4.78	149	128
128.5	0	15	0.91	4.68	73	11	19.51	21	1.23	2.82	67	4.3	217.4	78.6	5.14	72	15	174	7.14	4.55	133	330
73	0	10	0.71	4.6	59	18	12.5	17	1.68	2.2	64	5	275	76.4	5	58	21	159	4.63	4.63	130	226
12.5	1	13	0.79	4.26	46	9	8.1	18	1.45	2.1	61	7.5	324	77.7	5.06	70	16	179	6.52	4.53	130	285
85	0	8	0.77	4.01	40	18	6.5	23	1.16	2.2	50	2.3	222	79.9	5.55	81	13	185	3.7	4.81	126	254
3	0	4	1.47	4.64	31	24	9.7	27	1.33	2.27	68	4.2	290	76.6	5.05	65	36	129	4.05	4.32	133	183
165.5	0	11	1.74	4.95	40	9	6.3	19	1.31	2.41	54	7.1	187	80.1	5.98	42	17	168	4.96	4.46	130	141
58.5	0	15	1.58	5.21	67	17	9	17	1.08	2.9	59	5.5	220	75.9	5.66	81	20	122	3.76	4.21	104	375
28	0	12	1.58	5.45	43	10	20.1	17	1.9	2.49	50	3.3	182	68.4	4.45	35	12	163	7.18	4.22	127	288
44	0	9	0.69	3.71	85	11	13	18	1.24	1.88	62	3.9	305	69.3	5.24	48	13	163	5.45	4.56	106	291
22	0	14	1.34	4.7	203	9	10.7	20	1.43	2.4	61	2.9	266	80.5	4.95	52	15	167	5.53	4.51	130	239
142	0	13	0.63	4.35	56	12	25.01	16	1.84	1.9	51	3.6	292.6	73.4	5.06	47	16	125	5.91	4.55	130	272
93	0	8	0.87	4.06	110	15	13.9	21	1.37	2.02	49	3.2	291.4	72.1	5	54	11	156	7.16	4.51	129	230
5	0	4	1.07	5.37	34	13	13.1	17	2.08	2.49	48	2.5	233	69.2	4.51	47	12	153	10.42	3.78	119	273
0	0	17	0.7	4.77	36	25	13.33	21	1.57	2.58	51	2.9	329.2	79.6	5.67	93	30	116	9.03	4.74	135	355
0	0	8	0.71	5.43	53	8	14.28	13	1.62	2.9	70	5.4	235.4	72.4	4.88	78	13	145	4.57	4.37	131	245
94	0	18	1	4.37	82	8	16	16	1.48	2.01	72	5.5	245	77.4	4.79	52	11	143	4.14	4.9	110	232
47	0	16	0.79	4.72	87	16	21.7	23	1.78	2.16	61	4.5	173	74.8	5.21	104	13	197	5.3	4.49	143	195
0	0	8	1.84	4.68	111	14	11.67	16	1.26	2.48	55	2.8	319.6	76.5	5.13	54	18	145	7.31	4.54	132	262
81	0	6	1.4	4.62	50	9	13	18	1.48	2.25	70	5.1	314	81	4.82	56	17	179	5.17	4.58	127	317
0	0	17	1.65	5.07	134	13	11.1	18	1.34	2.66	57	4	311	81.8	5.13	79	18	167	7.88	4.59	127	268
56	0	12	0.81	4.58	55	24	11.5	27	1.61	2.25	50	3	207	77.1	5.05	64	37	190	5.18	4.37	132	155
122	0	14	0.83	4.63	66	12	12.9	24	1.4	2.26	67	8.1	229	76.5	4.83	58	17	131	5.42	4.39	133	189
0	0	15	1.29	3.95	72	13	8.2	19	1.02	2.01	50	2.9	258	81.6	5.56	71	16	128	5.32	4.13	125	191
0	0	14	1.13	5.37	66	62	7.9	43	1.23	3.04	58	3.7	417	75.4	5.51	122	25	181	6.31	4.72	133	362
0	1	8	0.82	5.77	90	9	18.3	18	1.62	3.11	75	5.1	296	74.5	5.63	50	11	153	4.6	4.16	136	240
24.5	0	16	0.61	4.82	48	11	9.4	19	1.45	2.48	55	6.8	200	74.9	4.65	50	12	166	3.96	4.45	118	254
0	1	20	0.96	5.8	159	16	11.2	21	1.52	3.19	68	6.6	236	69.7	5.19	71	17	155	3.99	4.71	131	274
86	0	13	0.94	4.81	29	12	7.5	14	1.2	2.55	67	5.2	280	74.7	4.99	64	15	143	4.45	4.22	124	206
44	0	19	1.34	5.41	63	13	10.4	25	1.27	2.92	59	3.5	300	86.7	5.11	72	12	146	5.67	4.88	147	284
28	0	29	0.86	6.07	114	21	12.8	28	2.25	2.79	56	5.7	247	69	4.9	65	25	158	4.03	4.35	119	229
0	0	29	1.03	4.69	79	29	16.16	25	1.71	2.28	51	3.9	269.8	75.3	5.24	78	66	145	5.81	4.64	139	209
0	0	22	1.23	4.28	43	14	7.3	16	1.54	1.86	58	4.4	226	66.9	4.78	65	18	136	4.74	4.43	133	207
0	1	22	1.58	5.61	50	8	12.09	18	1.5	3.1	61	3.8	183.8	71.1	4.98	44	11	155	4.06	4.33	129	214
0	1	21	1.32	5.15	46	11	9.53	13	1.17	2.86	57	6.3	372	82.7	5.56	36	22	146	11.06	4.04	122	287
0	1	27	1.21	5.75	68	15	14.5	21	1.41	3.2	63	7.2	275	75.8	5.3	89	16	196	6.14	4.13	129	206
0	0	26	1.32	5.17	56	9	10.6	16	1.23	2.84	53	3.3	280	70.9	5.48	50	17	124	4.35	4.23	112	234
28	1	24	1.87	4.84	38	11	16.9	17	1.15	2.48	77	5.7	318	72.6	4.43	45	13	134	4.98	4.61	138	181
94	0	26	0.69	4.99	121	22	18.9	20	2.08	2.14	72	4.5	295	73.3	4.79	64	21	167	5.02	4.39	139	243
0	0	29	1.86	5.3	60	11	11.9	17	1.18	2.9	61	3.5	326	73	5.02	78	12	155	4.25	4.39	132	219
21	0	27	0.88	5.36	128	33	13.7	32	1.64	2.79	64	4.8	326	70.2	4.33	61	17	162	5.36	4.28	127	235
56	0	18	0.85	4.99	51	8	11	19	1.72	2.4	68	4.9	147	76.3	4.42	44	14	151	5.02	4.42	111	209
107	0	19	1.38	5.07	36	9	11.5	16	1.16	2.73	54	4.6	259	74.9	4.96	69	15	152	4.81	4.41	129	286
49.5	0	23	0.82	4.31	46	12	15.1	17	1.29	2.21	72	4.5	288	76.9	5.25	55	17	157	6.29	4.29	134	337
94	0	23	0.73	4.76	107	18	13.9	25	1.42	2.51	68	4	255	74.8	5.25	81	21	217	7.62	4.66	133	241
0	0	30	1.32	5.21	86	16	12.3	26	1.56	2.59	67	7.6	295	74.5	4.52	75	22	175	5.62	4.17	127	218
46.5	0	27	0.85	4.65	103	21	27.77	26	1.54	2.55	62	4.8	229.9	75.4	4.73	66	14	164	5.31	4.53	137	229
27	0	21	0.66	4.6	69	22	12.8	25	1.73	2.11	56	3.5	212	74.5	5.19	65	17	162	5.21	4.22	125	226
17	0	28	0.83	5.67	112	12	8	19	1.51	3.12	52	4.5	289	73.4	5.48	43	14	184	3.49	4.41	133	193
16.5	0	23	0.72	4.43	63	14	12.52	22	1.5	2.27	64	4.9	255.1	84.8	5.02	51	19	172	6.2	4.78	146	185
0	1	29	1.63	5.8	143	22	14.4	20	1.53	3.1	60	5	321	74	5.43	65	37	144	4.52	4.16	128	236
103	0	17	0.65	5.94	71	20	14.3	24	2.15	2.91	68	4.5	278	79.5	4.64	82	26	200	5.02	4.1	131	224
110.5	0	18	1.28	5.26	73	18	11.67	17	1.5	2.99	70	6.4	312.4	74.8	5.01	45	18	162	6.49	4.35	129	256
84	0	30	1.43	5.28	153	18	16.7	25	1.5	2.64	81	6	279	76.3	5.87	59	22	220	6.36	4.83	140	219
53	0	22	0.96	5.03	65	67	8.4	46	1.25	2.82	53	5	217	79.1	5.46	108	184	201	4.85	4.69	111	286
54	0	28	1.22	4.36	90	22	11.3	24	1.36	2.21	58	4.8	294	74.3	5.31	78	20	178	5.51	4.4	128	312
138	0	14	1.27	5.25	86	12	7.7	18	1.36	2.98	62	7.4	333	78.7	5.28	64	19	148	8.49	4.84	146	253
104.5	0	21	0.76	4.56	123	14	11.8	22	1.57	2.33	64	5.1	307	79.6	4.76	64	23	202	5.55	4.13	114	298
42	0	23	0.99	4.94	105	19	7.77	21	1.42	2.72	51	4.4	274.1	72.5	4.76	67	14	142	5.89	4.13	120	263
24	0	21	1.45	5.81	186	13	16.99	24	1.16	3.43	55	2.7	385.3	75.5	4.99	67	17	174	6	4.92	147	271
0	0	29	0.93	5.4	74	10	10.63	17	1.87	2.93	61	4.4	264.2	74.2	4.64	57	11	138	4.73	4.71	142	221
80	0	23	1.01	4.97	75	9	8.7	20	1.33	2.77	58	5.7	235	79	5.26	49	17	162	4.13	4.81	127	182
0	0	28	0.79	5.6	87	9	25.5	22	1.83	2.76	69	6	169	70.4	5.36	87	14	151	4.27	4.51	132	266
2	0	29	0.9	5.07	86	9	8.4	20	2.04	2.26	59	4.4	245	80.8	4.86	93	14	171	5.6	4.89	115	332
0	0	21	1.48	4.19	65	22	10.8	21	1.2	2.1	63	4.4	337	76.6	4.9	298	33	209	6.94	5.06	147	301
0	0	28	1.2	5.31	69	12	12.32	18	1.89	2.55	71	4.2	259.3	67.8	4.62	45	18	189	7.14	4.5	132	222
0	0	26	1.06	4.69	32	14	18.5	17	1.35	2.4	55	4.3	254	74.3	5.53	56	22	145	4.88	4.25	123	322
75	0	22	1.2	5.95	32	34	13.8	27	1.7	2.97	56	3.8	274	73.1	4.47	73	37	151	6.29	4.8	141	275
53	0	21	0.62	4.05	71	11	10.3	19	1.68	1.73	57	5.7	171	73.5	4.54	52	12	175	4.92	4.52	88	224
50	0	22	0.51	4.76	113	22	9.4	31	1.76	2.25	68	4.3	188	78.5	4.45	53	17	183	2.86	4.15	130	188
12	0	28	1.55	5.73	53	77	8.5	57	1.68	3.06	46	4.5	253	77.7	5.17	75	33	177	8.25	5.19	122	266
14.5	0	22	0.76	5.83	116	12	18.7	22	1.86	3.04	64	3.7	181	75.5	4.72	76	15	156	5.03	4.53	133	251
11.5	0	29	0.83	4.87	46	22	16.5	29	1.31	2.71	63	5.2	327	74.5	5.53	33	29	165	5.95	4.72	136	208
28	0	22	0.76	5.38	68	13	15.44	20	1.55	2.88	55	4	352.5	75.2	5.05	35	14	117	5.1	3.99	118	283
0	0	27	1.27	3.94	21	17	12.4	17	1.29	1.97	81	4.6	338	77.3	5.13	70	18	156	6.99	4.35	125	328
0	0	31	0.51	5.16	77	13	13	24	1.79	2.31	60	5.9	271	74.4	5.99	40	14	177	5.28	4.6	134	212
0	0	31	1.79	5.76	37	33	12.58	25	1.09	3.34	47	5.5	259.3	73.3	5.37	85	61	121	7.38	4.46	128	245
28	0	29	0.84	4.74	61	23	9.3	22	1.44	2.7	59	5.8	267.7	69.9	6.14	100	20	129	5.01	4.74	148	193
0	0	25	1.03	5.83	60	15	12.3	22	1.64	3.14	74	3.1	189	77.1	5.84	52	19	175	7.17	4.67	141	256
0	0	30	1.06	5.01	126	14	12.4	23	1.22	2.63	74	4.6	314	78.4	5.56	59	15	164	6.03	4.95	143	299
0	0	26	0.59	5.12	87	8	7.8	18	1.75	2.54	54	5.5	233	68.8	5.11	53	15	186	3.15	4.14	99	302
12	0	29	1.29	5.59	53	15	12.91	18	1.46	3.03	51	3.6	303.1	74.5	4.55	84	11	186	6.82	4.64	146	329
3	0	22	1.22	4.84	54	11	13.1	16	1.09	2.67	55	4.1	311	75.3	5.18	114	25	154	5.79	4.8	138	210
28	0	28	1.38	5.29	50	12	6.8	21	1.35	2.73	58	3.5	284	74.1	5.54	51	8	145	4.09	4.11	125	263
79.5	0	23	0.78	5.49	98	18	9.6	21	1.86	2.68	64	4.4	285	70.9	4.89	110	20	189	3.92	4.47	135	215
78	0	21	0.69	4.91	135	13	12.8	20	1.69	2.46	65	3.5	223	64.4	4.62	55	12	158	5.24	4.01	115	203
29	0	29	1.17	5.86	48	14	12.4	22	1.92	2.79	60	5.5	317	80	4.97	93	21	155	4.39	4.81	144	222
81	0	25	0.76	4.1	65	14	4.17	24	1.38	1.94	61	5.1	265.3	70.2	5.2	50	16	152	3.78	4.08	122	169
0	0	31	0.81	5.36	80	24	8.89	25	1.87	2.72	47	5.2	313	77.9	6.12	115	15	187	5.5	4.83	136	258
34	0	18	0.81	3.9	42	10	9.91	15	1.26	1.96	64	4.5	241.8	71.6	4.81	51	14	134	4.82	3.98	114	158
0	0	29	1.32	5.31	57	10	7.51	19	1.25	2.97	59	4.9	337.7	74.8	5.05	45	13	130	3.74	3.57	109	322
0	0	18	1.03	5.15	24	11	8.58	15	1.47	2.73	63	5.3	255.3	77.2	4.77	53	16	132	6.12	4.51	128	248
0	0	31	0.67	4.3	81	26	10.3	22	1.63	2.05	70	7.4	377	73.4	5.47	88	34	164	5.26	4.96	144	254
54	0	32	0.58	4.99	76	10	9.2	17	1.8	2.31	55	3.3	170	86.9	4.95	69	11	160	5.27	3.55	117	334
0	0	34	1.21	4.69	132	19	16.3	33	1.88	2.11	78	3.2	269	72.8	5.46	52	17	186	3.54	4.36	126	375
0	0	34	1.16	5.22	96	17	9.2	25	1.57	2.63	66	5	258	67.4	5.24	51	12	161	3.62	4.12	127	294
0	1	29	1.77	5.65	70	38	16.2	42	1.53	2.76	57	4.2	261	70.6	5.07	68	25	185	5.53	4.48	126	244
51	0	32	0.74	5.49	77	22	10.9	22	1.62	2.91	62	4.5	256	82.8	5.14	59	26	178	6.02	4.22	117	343
0	0	33	1.06	5.48	49	10	9.8	16	1.56	2.85	56	2.7	175.2	72.6	4.87	51	10	144	4.7	4.38	108	243
70	0	29	1.05	4.8	50	13	24.6	17	1.71	2.32	58	4.5	392	67.4	4.85	69	15	131	4.59	4.83	138	288
55	0	32	1.47	5.28	37	54	12.5	32	1.28	2.82	64	5.9	380	78.2	5.56	148	18	196	6.06	4.72	141	303
0	0	32	0.83	6.05	75	25	16.2	26	1.44	3.44	56	6	336	84.4	6.2	91	16	157	5.38	5.4	157	261
0	0	37	1.95	5.68	62	18	8.63	24	2.06	2.47	57	4.6	241.8	75.4	4.99	61	18	130	5.78	4.35	136	201
0	0	35	1.83	6	60	31	6.85	34	1.4	3.32	47	5.1	251	72.2	5.54	93	23	134	5.69	4.5	131	301
0	0	33	2.21	4.74	68	38	10.7	30	1.11	2.64	49	5.1	476	81.5	5.24	73	28	129	4.25	4.51	133	289
0	0	37	0.64	5.1	272	22	10	28	1.79	2.55	65	4	274	78.7	4.89	56	20	260	3.54	3.57	114	185
0	0	31	1	5.58	267	22	16.9	34	1.63	2.93	58	3.2	235	72.8	5.14	61	16	188	4.35	4.39	133	387
0	1	31	1.3	5.94	123	16	20.19	25	1.19	3.42	57	3.3	329.2	70.3	4.9	83	24	139	3.86	4.42	130	169
0	0	33	1.08	5.98	86	12	11.59	18	1.97	3.13	67	6.6	244.5	76.1	5.06	68	18	138	5.58	4.94	141	291
0	0	34	0.86	5.01	52	16	9.6	23	1.26	2.76	59	4.7	224	73.6	4.97	133	15	201	4.26	5.01	139	229
0	0	35	1.85	4.74	44	36	15	29	1.25	2.56	54	5	295	78.7	5.49	76	31	195	4.88	4.04	127	177
17	1	23	2.13	5.99	85	22	11	17	1.12	3.14	81	6.3	445	78	5.69	76	41	137	5.56	5.39	158	334
13	0	24	1.11	5.1	129	13	15.8	22	1.22	2.98	99	4.6	269	79.3	5.77	66	24	164	5.15	5.33	157	258
38	0	22	1.07	4.12	77	25	14.44	16	1.24	2.04	77	4.6	340.7	65.7	5.36	122	70	142	6.65	5.22	157	185
57	0	21	1.38	5.27	279	31	13.08	28	1.44	2.7	86	3.8	447.4	68.8	5.49	61	24	177	5.23	5.18	148	175
0	0	20	1.31	5.88	121	25	17.2	25	1.82	2.88	95	6.8	438	78.4	4.92	78	21	208	6.57	5.35	153	213
0	1	25	1.64	5.38	234	22	17.8	22	1.27	2.98	104	8.3	354	75	5.91	163	77	161	9.9	5.52	159	288
0	0	30	1.62	5.3	47	20	18.99	18	1.59	2.74	86	4.9	333.4	73.7	5.41	81	28	121	5.6	5.11	158	227
0	0	23	1.3	4.94	110	27	7.1	27	1.35	2.77	67	4.7	333.2	76.1	5.6	118	52	203	8.58	5.4	165	276
0	0	27	0.8	4.4	132	14	11.75	21	1.68	2.09	70	6.2	330.3	74.8	5.76	75	32	186	5.15	4.87	142	282
80	0	26	1.02	4.87	68	15	7.2	18	1.24	2.72	84	5.3	527	70.4	5.37	76	19	151	5.73	4.99	150	258
104	0	10	0.79	4.73	81	12	17.05	21	1.9	2.11	77	5	374.2	79.2	5.67	100	17	138	5.83	5.29	153	217
0	0	2	0.5	5.51	70	13	10	18	1.94	2.76	59	5.2	203.8	77	4.46	67	11	170	4.36	4.7	136	294
0	1	8	1.69	3.66	67	13	22.28	16	1.03	1.97	81	4.4	368.4	75.1	5.78	87	15	182	4.61	5.41	165	190
89	0	4	0.98	3.39	61	9	9.94	12	1.14	1.76	55	4.4	296.6	73.6	5.28	95	11	135	4.42	4.45	132	206
0	0	1	0.48	4.49	49	10	16.3	15	1.51	2.42	46	3.5	261	78	5.18	74	15	155	6.33	4.66	139	221
0	0	1	1.5	4.7	70	7	13.4	15	1.3	2.5	51	2.7	280	76.5	4.99	87	16	170	5.15	4.67	138	253
0	0	6	0.45	3.27	70	11	13.8	19	2.27	0.68	44	4.1	211	75.3	4.65	146	12	175	4.38	4.9	145	185
0	0	1	0.73	4.01	55	18	6	18	1.38	2.06	48	3.1	253	77.4	5.46	75	21	135	5.03	4.61	136	329
0	0	9	0.71	3.67	34	10	14.2	18	1.48	1.76	63	3.3	315	78.8	4.47	47	16	164	7.13	4.84	138	148
0	0	8	0.87	3.83	72	15	7.2	16	1.24	1.83	54	3.7	271	68.3	4.63	69	25	185	5.61	4.56	129	309
0	0	14	2.18	6.08	97	40	16.4	40	1.2	3.5	82	4.2	475	83.2	5.05	82	118	176	6.13	5.67	170	302
0	0	5	0.75	3.77	108	19	9.6	18	1.22	1.91	82	5.7	309	75.2	4.99	58	18	157	5.26	5.86	169	158
0	0	3	0.62	3.76	109	13	24.2	18	1.2	1.84	88	4.7	332	74	4.63	69	18	157	6.12	4.64	136	230
0	0	12	1.02	4.11	49	9	10.6	12	1.12	2.13	50	5.6	220	72.4	5.4	28	31	125	5.67	4.05	123	225
0	0	14	1.12	3.55	43	12	10.6	23	1.1	1.36	58	2.3	270	77.6	5.38	71	11	163	4.43	3.71	121	201
0	0	7	1.01	4.53	92	10	11.4	21	1.4	2.31	45	2.9	260	78.8	5.06	58	19	154	5.87	4.29	126	194
0	0	10	0.63	3.97	35	11	17.1	16	1.72	1.69	54	4.9	254	77.3	4.88	46	22	106	4.53	3.65	113	221
0	0	2	1.14	4.86	93	19	7.9	28	1.23	2.68	63	4.3	382	76.5	3.91	85	21	204	7.02	4.86	141	341
0	0	19	1.31	6.17	147	31	14	30	1.38	3.4	93	6	444	73.2	5.09	107	40	218	4.66	5.43	157	236
0	0	20	1.26	5.24	100	16	18.6	18	1.1	2.91	96	5.2	404	74.7	4.97	78	24	173	5.5	5.34	168	219
0	0	6	1.68	3.96	135	7	4.8	18	1.35	1.65	58	4.3	361	75	5.62	88	21	157	5.5	4.34	130	221
0	0	7	0.71	3.85	522	10	23.3	20	1.31	1.9	67	7.2	391	76.5	4.55	90	16	139	7.53	4.85	141	308
0	0	27	0.67	5.5	146	8	6.6	17	1.91	2.73	69	4.1	231	72.3	5.82	67	11	118	5.65	4.39	125	285
0	0	7	1.55	3.56	51	14	12.2	18	1.26	1.62	53	2.3	252	78.8	5	66	20	186	4.23	4.2	131	305
0	0	2	1.71	5.06	63	18	16.3	20	1.09	2.7	72	4.8	439	75.3	5.71	119	32	165	4.42	5.46	163	255
0	0	2	0.89	5.36	186	16	22.2	23	1.7	2.67	87	5.8	382	80.9	4.61	103	15	194	6.27	5.04	152	225
0	0	8	0.94	4.16	70	13	12.2	22	1.81	1.67	49	4.1	195	74	5.23	70	13	126	3.51	4.37	112	254
0	0	8	0.86	4.21	45	10	13.2	35	1.33	2.01	70	4.5	172	78.3	4.67	80	13	194	5.57	5.17	145	235
0	0	7	0.46	4.14	59	9	8.3	14	1.28	2.25	57	5.3	243	79.8	4.91	69	12	134	8.38	4.38	131	250
0	0	7	0.72	3.98	63	5	14.6	14	1.78	1.72	53	4.9	235	80.6	5.14	45	11	197	8.01	4.14	129	237
0	0	2	1.06	4.77	44	7	16.7	16	1.34	2.47	52	2.6	282	71.5	4.54	56	13	122	5.36	4.5	134	218
0	0	39	2.08	5.37	47	13	10.5	18	1.51	2.11	57	5.6	336	72.2	5.02	89	16	183	4.68	4.39	127	242
0	0	12	0.88	4.55	69	11	9.5	17	1.37	2.22	69	3.7	223	74.4	5.16	68	16	108	4.28	5.04	143	195
0	0	8	1.21	4.47	74	22	7.3	23	1.09	2.69	56	5	263	77.4	5.39	119	25	154	9.98	5.02	150	307
0	0	9	1.22	5.28	71	23	12.1	20	1.54	2.71	56	4.2	440	72.4	4.2	57	14	152	7.04	4.89	147	274
0	0	2	0.95	3.68	91	13	7.8	24	1.45	1.49	60	5.2	323	83.4	4.72	68	12	186	6.75	4.49	132	212
0	0	10	0.74	4.18	72	9	20.5	17	1.33	2.14	70	5.2	299	78.3	4.98	45	15	158	5.5	4.94	143	181
0	0	8	0.52	4.47	49	9	14.2	17	1.55	2.25	61	5.9	239	74	4.43	45	13	124	5.74	4.55	136	230
0	0	11	1.02	4.59	57	18	15.5	21	1.23	2.39	56	4.3	364	74.5	4.55	51	22	179	5.58	4.49	135	215
0	0	7	0.45	3.94	49	12	10.1	18	1.43	1.9	46	5.4	259	72.4	4.9	116	11	160	4.71	4.77	143	241
0	0	1	0.61	5.07	56	27	18.5	31	1.6	2.71	58	4.2	286	76.4	5.21	77	19	168	6.34	5	142	301
0	0	2	0.67	4.34	71	8	14.6	14	1.34	2.16	63	4.2	209	71.6	4.96	62	10	186	6.21	4.17	126	176
0	0	13	1.52	4.32	47	11	19.6	17	1.26	2.25	55	3.3	286	80.5	5.36	41	12	142	6.81	4.6	133	288
0	0	7	1.28	4.74	106	33	12.1	25	1.15	2.54	74	4.8	228.5	71.5	4.97	58	20	136	5.56	5.41	154	303
0	0	12	1.04	5.07	154	27	11.5	20	1.63	2.34	84	3.5	301	69.6	5.66	72	26	148	5.07	4.85	137	198
0	0	26	2.15	5.76	58	26	10.2	23	1.26	3.11	84	4.8	367	74	5.1	82	29	151	4.76	5.2	156	250
0	0	1	0.88	5.08	48	19	8.3	21	1.83	2.4	60	5.4	321	78.2	5.3	48	30	175	7.16	4.45	133	300
0	0	10	0.52	4.17	71	11	14.3	19	1.56	2.14	55	5.2	259.9	70.3	4.95	70	8	140	5.58	4.03	125	417
0	0	44	1.19	5.7	111	16	11.4	29	1.81	2.76	73	5	318	72.7	4.95	71	15	217	3.74	4.66	140	218
0	0	44	0.87	4.91	108	19	8.98	24	1.57	2.62	70	6.2	336.2	77.8	4.32	88	41	166	4.56	4.09	124	238
0	0	38	1.54	5.1	54	19	7.44	24	1.04	2.95	59	3.1	308.1	79.6	5.12	156	18	192	7.1	4.58	133	267
0	0	27	2.09	6.14	55	22	10	24	2.09	2.86	75	3.2	235.6	86.3	5.57	104	23	198	7.11	5.05	157	353
0	0	29	0.71	4.45	110	10	11.57	23	1.51	2.23	65	5.8	304.9	76.3	5.21	80	12	175	4.38	4.03	122	221
0	0	39	0.57	5.43	168	11	16.84	20	1.62	2.85	73	5.7	364.8	76.4	4.58	94	21	205	4.24	4.27	133	216
0	0	38	1.29	6.14	150	23	11.68	26	1.46	3.62	73	5	375.3	78.3	5.57	86	48	250	4.26	4.68	135	267
0	0	37	1.14	6.17	207	30	9.33	33	1.53	3.6	58	5.1	402.3	81.4	6.17	106	18	218	6.46	4.94	149	194
0	0	36	0.76	4.1	81	15	9.73	21	1.47	1.99	52	5.8	342.4	75.7	4.43	54	17	169	4.59	4.53	134	257
0	0	39	1.77	6.11	122	25	12.61	29	1.17	3.51	49	4	262.8	78.9	5.61	67	33	206	5.34	4.46	133	275
0	0	39	1.02	4.1	74	20	12.71	29	1.4	1.94	74	5.8	284.9	72.4	5.18	90	14	172	6.14	4.69	135	197
0	0	50	1.54	4.62	116	48	11.16	41	1.18	2.53	72	3.4	359.2	74.7	7.43	83	70	168	5.83	4.33	143	223
0	0	48	0.89	3.6	58	10	8.78	22	1.21	1.91	66	2.6	280.2	75.7	5.44	177	18	156	9.03	5.34	136	346
0	0	48	1.99	5.37	98	17	14.66	21	1.01	3.21	72	4.2	437.6	80.8	6.76	89	20	192	5.81	5.19	159	268
0	0	47	1.95	5.05	90	25	25.7	27	1.06	2.8	83	4.7	323.7	73.1	6.05	82	38	179	6.42	4.95	154	187
0	0	40	1.67	5.04	72	11	13.46	23	1.05	2.77	80	5.7	295.4	75.7	5.57	82	15	143	4.54	4.55	140	322
0	0	41	1.78	5.86	103	31	12.22	29	1.1	3.26	73	7.4	392.6	80.1	5.96	82	37	196	7.24	5.53	143	259
0	0	43	0.98	6.11	108	11	17.55	28	1.74	3.3	79	6.2	323	71.1	4.89	75	25	197	6.62	5.16	162	206
0	0	43	1.48	4.16	120	13	8.36	20	1.03	2.32	100	3.8	314	74.4	4.98	74	30	205	6.63	4.97	154	227
0	0	49	1.32	4.72	66	11	7.96	16	1.49	2.16	82	6	314.3	67.6	6.74	67	20	110	6	4.2	134	184
0	0	41	1.95	5.92	97	39	16.84	29	1.3	3.44	91	5.1	432.4	79.4	6.06	96	52	144	5.37	5.25	159	252
