# Supplementary material for: Factors associated with dyslipidemia among healthcare workers in a COVID-19-designated hospital in Hangzhou, Zhejiang, China: A retrospective cohort study from 2019 to 2022
Source: PLoS One. 2025 Jun 30;20(6):e0323934. doi: 10.1371/journal.pone.0323934 (PMC12208422; doi:10.1371/journal.pone.0323934)
Supplement: S1 File — (ZIP) [file pone.0323934.s002.zip › Data+code-20250619/R script.R]

library(survminer)  
library(survival)  
library(rms)
library(ggplot2)
library(tidyverse)
library(dplyr)
library(CBCgrps)
library(forestplot)
library(forestploter)


TG<- read.csv("E://xixi paper//2023//2019-2022xixicohort//xixiCOVID-19data//19-22data_clean//R code and original data//data.csv")


TG<-within(TG,{
  yixian <- NA
  agec <- NA
  workt <- NA
  yixian[frontline_days==0]=0
  yixian[frontline_days>0&frontline_days<30]=1
  yixian[frontline_days>=30]=2
  agec[age>=18 & age <35]=1
  agec[age>=35]=2
  workt[workingtime < 10]=1
  workt[workingtime >=10 & workingtime < 20]=2
  workt[workingtime >=20]=3
  })# choose 30 as the cutoff

TG$ee <- ifelse(TG$tg>=1.7&TG$tg<2.3 | TG$ldl >=3.4&TG$ldl<4.1 | TG$cho >=5.2 &TG$cho<6.2,1,0)

table(TG$ee,TG$status)

hist(TG$frontline_days)
table(TG$workt)
hist(TG$working_time)

tab1 <- multigrps(TG,gvar = "yixian",varlist=c("department","workt","Authorized_strength","education","age","gender","tbil","ast",
                                               "hdl","ldl","crea","bun","uric","tp","glu","alp","ggt", "ldh","wbc","rbc","hb","plt","tg","cho","alt","ck"),skewvar = c("age","tbil","ast"
                                                   ,"hdl","ldl","crea","bun","uric","tp","glu","alp","ggt",
                                                   "ldh","wbc","rbc","hb","plt","tg","cho","alt","ck"),cat.rd = 1)
tabl
summary(tab1)
print(tab2,quote = T)
getwd()
setwd("E:/xixi paper/2023/2019-2022xixicohort/xixiCOVID-19data/19-22data_clean/table and figures")
write.csv(tab1,file="tab1.csv") 
table(TG$yixian,TG$workt)

shapiro.test(TG$alt)
hist(TG$alt)
ntg <- TG[c(13:37)]
library(dplyr)
normality <- ntg %>% 
  select_if(is.numeric) %>%
  summarise_all(.funs = funs(p.value = shapiro.test(.)$p.value))


shapiro.test(TG$age)
hist(TG$age)
survobj <- with(TG, Surv(time,status))
fit0 <- survfit(Surv(time,status) ~ 1, data=TG)# ????????????????ģ??
fit1 <- survfit(survobj ~ yixian,data=TG) 
fitage <- survfit(survobj ~ agec, data=TG)
fitgender <- survfit(survobj ~ gender, data=TG)
fitdepart <- survfit(survobj ~ department, data=TG)
fitworkingt <- survfit(survobj ~ workt, data=TG)
fitedu <- survfit(survobj ~ education, data=TG)
fitAuthorized_strength <- survfit(survobj ~ Authorized_strength, data=TG)


a1 <- ggsurvplot(fit0,
           data=TG,
           ylim=c(0.85,1),
           ylab="Normal lipids probability",
           xlab="Weeks",
           legend.title = "Overall Kaplan-Meier curve",
           legend = c(0.25, 0.27),
           conf.int = T,
           font.main = c(26, "plain", "darkblue"),
           font.x = c(18, "plain", "black"),
           font.y = c(18, "plain", "black"),
           font.tickslab = c(16, "plain", "black"),
           font.legend = c(15, "plain", "black"))

setwd("E:/xixi paper/2023/2019-2022xixicohort/xixiCOVID-19data/19-22data_clean/table and figures")
png("a1.png",units="in", width=9, height=6,res=600)
a1
dev.off()

a2 <- ggsurvplot(fit1, 
           data = TG,
           ylim=c(0.8,1),
           ylab="Normal lipids probability",
           xlab="Weeks",
            # Change legends: title & labels
           legend.title = "Frontline working time",
           legend.labs = c("None:0", "moderate:0-30 days","High:??30 days"),
           legend = c(0.215, 0.27),
           # Add p-value and tervals
           pval = T, # ????Pֱֵ??д????Ҳ??
           pval.coord=c(4.2,0.82),
           pval.size=5,
           # Change font size, style and color
           main = "Survival curve",
           font.main = c(26, "plain", "darkblue"),
           font.x = c(18, "plain", "black"),
           font.y = c(18, "plain", "black"),
           font.tickslab = c(16, "plain", "black"),
           font.legend = c(15, "plain", "black"))
png("a2.png",units="in", width=9, height=6,res=600)
a2
dev.off()

a3<- ggsurvplot(fitage, 
           data = TG,
           ylim=c(0.85,1),
           ylab="Normal lipids probability",
           xlab="Weeks",
           # Change legends: title & labels
           legend.title = "Age",
           legend.labs = c("<35 years", "??35 years"),
           legend = c(0.19, 0.24),
           # Add p-value and tervals
           pval = T, # ????Pֱֵ??д????Ҳ??
           pval.coord=c(8.9,0.865),
           pval.size=5,
           # Change font size, style and color
           main = "Survival curve",
           font.main = c(26, "plain", "darkblue"),
           font.x = c(18, "plain", "black"),
           font.y = c(18, "plain", "black"),
           font.tickslab = c(16, "plain", "black"),
           font.legend = c(15, "plain", "black"))

png("a3.png",units="in", width=9, height=6,res=600)
a3
dev.off()

a4 <- ggsurvplot(fitgender, 
           data = TG,
           ylim=c(0.8,1),
           ylab="Normal lipids probability",
           xlab="Weeks",
           # Change legends: title & labels
           legend.title = "Gender",
           legend.labs = c("Male", "Female"),
           legend = c(0.165, 0.25),
           # Add p-value and tervals
           pval = T, # ????Pֱֵ??д????Ҳ??
           pval.coord=c(8.2,0.82),
           pval.size=5,
           # Change font size, style and color
           main = "Survival curve",
           font.main = c(26, "plain", "darkblue"),
           font.x = c(18, "plain", "black"),
           font.y = c(18, "plain", "black"),
           font.tickslab = c(16, "plain", "black"),
           font.legend = c(15, "plain", "black"))
png("a4.png",units="in", width=9, height=6,res=600)
a4
dev.off()
a5 <-ggsurvplot(fitdepart, 
           data = TG,
           ylim=c(0.8,1),
           ylab="Normal lipids probability",
           xlab="Weeks",
           # Change legends: title & labels
           legend.title = "Department",
           legend.labs = c("Frontline workers", "Support workers"),
           legend = c(0.22, 0.26),
           # Add p-value and tervals
           pval = T, # ????Pֱֵ??д????Ҳ??
           pval.coord=c(8.2,0.82),
           pval.size=5,
           # Change font size, style and color
           main = "Survival curve",
           font.main = c(26, "plain", "darkblue"),
           font.x = c(18, "plain", "black"),
           font.y = c(18, "plain", "black"),
           font.tickslab = c(16, "plain", "black"),
           font.legend = c(15, "plain", "black"))
png("a5.png",units="in", width=9, height=6,res=600)
a5
dev.off()

a6 <- ggsurvplot(fitworkingt, 
           data = TG,
           ylim=c(0.8,1),
           ylab="Normal lipids probability",
           xlab="Weeks",
           # Change legends: title & labels
           legend.title = "Previous working time",
           legend.labs = c("<10 years", "10-20 years","??20 years"),
           legend = c(0.23, 0.27),
           # Add p-value and tervals
           pval = T, # ????Pֱֵ??д????Ҳ??
           pval.coord=c(8.2,0.82),
           pval.size=5,
           # Change font size, style and color
           main = "Survival curve",
           font.main = c(26, "plain", "darkblue"),
           font.x = c(18, "plain", "black"),
           font.y = c(18, "plain", "black"),
           font.tickslab = c(16, "plain", "black"),
           font.legend = c(15, "plain", "black"))
png("a6.png",units="in", width=9, height=6,res=600)
a6
dev.off()
a7 <- ggsurvplot(fitedu, 
           data = TG,
           ylim=c(0.83,1),
           ylab="Normal lipids probability",
           xlab="Weeks",
           # Change legends: title & labels
           legend.title = "Education",
           legend.labs = c("Junior college", "Undergraduate","Postgraduate and above"),
           legend = c(0.27, 0.29),
           # Add p-value and tervals
           pval = T, # ????Pֱֵ??д????Ҳ??
           pval.coord=c(8.2,0.85),
           pval.size=5,
           # Change font size, style and color
           main = "Survival curve",
           font.main = c(26, "plain", "darkblue"),
           font.x = c(18, "plain", "black"),
           font.y = c(18, "plain", "black"),
           font.tickslab = c(16, "plain", "black"),
           font.legend = c(15, "plain", "black"))
png("a7.png",units="in", width=9, height=6,res=600)
a7
dev.off()
a8 <- ggsurvplot(fitAuthorized_strength, 
           data = TG,
           ylim=c(0.8,1),
           ylab="Normal lipids probability",
           xlab="Weeks",
           # Change legends: title & labels
           legend.title = "Authorized_strength",
           legend.labs = c("Yes", "No"),
           legend = c(0.22, 0.26),
           # Add p-value and tervals
           pval = T, # ????Pֱֵ??д????Ҳ??
           pval.coord=c(8.2,0.82),
           pval.size=5,
           # Change font size, style and color
           font.x = c(18, "plain", "black"),
           font.y = c(18, "plain", "black"),
           font.tickslab = c(16, "plain", "black"),
           font.legend = c(15, "plain", "black"))
png("a8.png",units="in", width=9, height=6,res=600)
a8
dev.off()
ggarrange(a1,a2,a3,a4,nrow = 4, labels = c("(A)","(B)","(C)","(D)"))         

setwd("E:/xixi paper/2023/2019-2022xixicohort/xixiCOVID-19data/19-22data_clean/table and figures")
png("a1.png",units="in", width=9, height=6,res=600)
a1
dev.off()
# ????????figure-1,y??????????Ҫ??????????Ū


setwd("E:/xixi paper/2023/2019-2022xixicohort/xixiCOVID-19data/19-22data_clean/table and figures")
png("Figure 1.png",units="in", width=9, height=6,res=600)
ggsurvplot(fit1, 
           data = TG,
           ylim=c(0.8,1),
           ylab="Normal lipids probability",
           xlab="Weeks",
           
           # Change legends: title & labels
           legend.title = "Frontline working time",
           legend.labs = c("None:0", "moderate:0-30 days","High:??30 days"),
           legend = c(0.24, 0.255),
           
           # Add p-value and tervals
           pval = T, # ????Pֱֵ??д????Ҳ??
           pval.coord=c(4.2,0.82),
           pval.size=5,
           # Change font size, style and color
           main = "Survival curve",
           font.main = c(26, "plain", "darkblue"),
           font.x = c(18, "plain", "black"),
           font.y = c(18, "plain", "black"),
           font.tickslab = c(16, "plain", "black"),
           font.legend = c(15, "plain", "black")
          
)
dev.off()# ????????figure-1,y??????????Ҫ??????????Ū
getwd()
survdiff(survobj~yixian,data=TG)

colon <- within(TG,{
  gender <- factor(gender,labels=c("male","female"))
  department <- factor(department,labels = c("Doctors and nurses","logistic service"))
  Authorized_strength <- factor(Authorized_strength,labels = c("wuAuthorized_strength","Authorized_strength"))
  yixian <- factor(yixian,labels = c("0","0-30","??30"))
  agec <- factor(agec)
})
summary(TG$age)

names(colon)

newdata <- c()
for (i in 1:28){
  var <- c("yixian","gender","department","workt","workingtime","education","age","Authorized_strength","tbil","ast",
           "hdl","ldl","crea","bun","uric","tp","glu","alp","ggt",
           "ldh","wbc","rbc","hb","plt","tg","cho","alt","ck")
  model1 <- coxph(Surv(time,status) ~ colon[,var[i]],data=colon)
  cox2<-summary(model1)
  or<-cox2$conf.int[,1][1]
  lci <-round(cox2$conf.int[,3][1],3)
  hci <-round(cox2$conf.int[,4][1],3)
  ci <-paste0(lci,"-",hci)
  re <- paste(or," ","(",ci,")",sep = "")
  p <- cox2$coefficients[,5][1]
  result <- paste(var[i],re,p)
  newdata=rbind(newdata,result)
}


names(colon)
write.csv(newdata,file = "newdata.csv")

model1 <- coxph(Surv(time,status) ~ factor(yixian),data=colon)

modelf <- coxph(Surv(time,status)~ factor(gender)+ factor(workt) + factor(yixian) + tg + cho + hdl + ldl+ crea +uric +tbil
                 +wbc + rbc + hb,data=colon)
summary(modelf)

modelff <- coxph(Surv(time,status)~ factor(yixian) + factor(workt) + tg + ldl +tbil,data=colon)
summary(modelff)

summary(TG$tbil)

modeladjust <- coxph(Surv(time,status)~ factor(yixian) + tg +bun+ldl + tbil ,data=colon)
summary(modeladjust)


ggsurvplot(fit0,data=TG,ylim=c(0.8,1))
survdiff(survobj~Authorized_strength,data=TG)
ggsurvplot(fit2,data=TG,ylim = c(0.8,1))
survdiff(survobj~department,data=TG)
ggsurvplot(fit0,data = TG,ylim = c(0.8,1))

table(TG$yixian,TG$status)
table(factor(TG$department),factor(TG$status))

table(TG$department)


survdiff(survobj~gender,data=TG)# statistically different among gender
varlist <- names(TG)[c(7,13:51)]
varlist

summary(TG$frontline_days)


malemod

bd0 <- filter(colon,yixian==0)
bd1 <- filter(colon,yixian=="0-30")
bd2 <- filter(colon,yixian=="≥30")
summary(factor(bd0$status))
sum(bd0$time)
summary(factor(bd1$status))
sum(bd1$time)
summary(factor(bd2$status))
sum(bd2$time)

model1 <- coxph(Surv(time,status)~yixian + gender +age + factor(education),data=colon)
model2 = update(object = model1,
               formula. = ~.+department + Authorized_strength + workingtime,
               data = colon)
model3 = update(object = model2,
                formula. = ~. + tg + cho +hdl+ldl + alt + tbil+ ast +alt+
                crea + bun + uric +tp  + glu + alp + ggt + ldh + wbc+
                rbc + hb + plt,data=colon)


model1 <- coxph(Surv(time,status)~gender,data=colon)
summary(model3)


or<-cox2$conf.int[,1][1]
lci <-round(cox2$conf.int[,3][1],3)
hci <-round(cox2$conf.int[,4][1],3)
ci <-paste0(lci,"-",hci)
p <- cox2$coefficients[,5][1]
result <- paste(or,ci,p)
